# Supplementary material for: Folding and Evolution of a Repeat Protein on the Ribosome
Source: Front Mol Biosci. 2022 May 30;9:851038. doi: 10.3389/fmolb.2022.851038 (PMC9189291; doi:10.3389/fmolb.2022.851038)
Supplement: Supplementary file 2 [file DataSheet2.zip]

Archive with 2 entries (2 files):
- d1ot8a_.hhs.txt
- __MACOSX/._d1ot8a_.hhs.txt
