# Supplementary material for: Folding and Evolution of a Repeat Protein on the Ribosome
Source: Front Mol Biosci. 2022 May 30;9:851038. doi: 10.3389/fmolb.2022.851038 (PMC9189291; doi:10.3389/fmolb.2022.851038)
Supplement: Supplementary file 2 [file DataSheet2.zip › d1ot8a_.hhs.txt]

Query         d1ot8a_ d.211.1.1 (A:) Neurogenic locus notch receptor domain {Fruit fly (Drosophila melanogaster) [TaxId: 7227]}
Match_columns 209
No_of_seqs    234 out of 19272
Neff          7.8 
Searched_HMMs 30201
Date          Wed May  2 13:03:39 2018
Command       /scratch/s2angags/hhsuite-2.0.16-linux-x86_64/bin/hhsearch -Z 10000 -B 10000 -cpu 8 -i /scratch/s2angags//scope95_2.07_psi_hhm/d1ot8a_.hhm -d /scratch/s2angags/scope95_2.07_hhmdb -o /scratch/s2angags//scope95_2.07_psi_hhs/d1ot8a_.hhs -v 2 -norealign -ssm 0 

 No Hit                             Prob E-value P-value  Score    SS Cols Query HMM  Template HMM
  1 d1ot8a_ d.211.1.1 (A:) Neuroge 100.0 3.7E-75 1.2E-79  475.7   0.0  209    1-209     1-209 (209)
  2 d2f8ya_ d.211.1.1 (A:) automat 100.0 3.9E-68 1.3E-72  435.9   0.0  205    4-208     2-206 (215)
  3 d1yyha1 d.211.1.1 (A:52-243) a 100.0 6.4E-67 2.1E-71  421.9   0.0  192   18-209     1-192 (192)
  4 d3b95a1 d.211.1.0 (A:734-967)  100.0 1.2E-65 4.1E-70  426.0   0.0  207    1-208    21-227 (234)
  5 d3eu9a1 d.211.1.0 (A:51-281) a 100.0 6.3E-65 2.1E-69  421.0   0.0  206    1-208    19-227 (231)
  6 d1uoha_ d.211.1.1 (A:) 26S pro 100.0 1.3E-64 4.4E-69  417.1   0.0  204    2-208    17-220 (223)
  7 d2dvwa_ d.211.1.1 (A:) 26S pro 100.0 1.2E-63 3.9E-68  412.9   0.0  205    2-209    18-222 (229)
  8 d1k1aa_ d.211.1.1 (A:) bcl-3 { 100.0 1.7E-63 5.6E-68  411.6   0.0  203    3-206    21-227 (228)
  9 d4uuca_ d.211.1.0 (A:) automat 100.0   1E-62 3.4E-67  405.2   0.0  204    1-208    12-215 (221)
 10 d3d9ha_ d.211.1.1 (A:) ASB9 {H 100.0 9.5E-62 3.2E-66  402.9   0.0  200    3-208    32-231 (235)
 11 d3b95a1 d.211.1.0 (A:734-967)  100.0 1.1E-61 3.8E-66  402.2   0.0  193   14-208     1-194 (234)
 12 d1n11a_ d.211.1.1 (A:) Ankyrin 100.0 1.5E-61 4.9E-66  430.4   0.0  206    1-208   177-382 (408)
 13 d5y4fa_ d.211.1.0 (A:) automat 100.0 1.8E-61 6.1E-66  430.6   0.0  206    1-208   178-383 (415)
 14 d2fo1e1 d.211.1.1 (E:1021-1297 100.0 2.4E-61 8.1E-66  408.6   0.0  208    1-209    45-274 (277)
 15 d1n11a_ d.211.1.1 (A:) Ankyrin 100.0 1.3E-60 4.4E-65  424.3   0.0  206    1-208   144-349 (408)
 16 d2dzna_ d.211.1.1 (A:) automat 100.0   2E-60 6.6E-65  392.4   0.0  202    3-208    14-222 (226)
 17 d1s70b_ d.211.1.1 (B:) Myosin  100.0 2.2E-60 7.4E-65  405.8   0.0  203    1-209    52-281 (291)
 18 d1wdya_ d.211.1.1 (A:) RNase L 100.0 2.5E-60 8.3E-65  404.0   0.0  205    3-208    19-238 (285)
 19 d1wdya_ d.211.1.1 (A:) RNase L 100.0 2.9E-60 9.5E-65  403.7   0.0  206    1-208    51-272 (285)
 20 d5y4fa_ d.211.1.0 (A:) automat 100.0 2.9E-60 9.6E-65  423.0   0.0  206    1-208   145-350 (415)
 21 d3d9ha_ d.211.1.1 (A:) ASB9 {H 100.0 2.3E-59 7.7E-64  388.6   0.0  198    4-208     3-200 (235)
 22 d3eu9a1 d.211.1.0 (A:51-281) a 100.0 3.4E-59 1.1E-63  386.7   0.0  188   20-208     4-194 (231)
 23 d2fo1e1 d.211.1.1 (E:1021-1297 100.0 2.7E-58 8.8E-63  390.0   0.0  205    1-208    13-240 (277)
 24 d1k1aa_ d.211.1.1 (A:) bcl-3 { 100.0 4.2E-58 1.4E-62  379.3   0.0  187   21-208     1-196 (228)
 25 d1oy3d_ d.211.1.1 (D:) Transcr 100.0 1.4E-57 4.6E-62  380.2   0.0  192   15-208     2-244 (255)
 26 d1s70b_ d.211.1.1 (B:) Myosin  100.0 2.9E-57 9.6E-62  386.6   0.0  205    1-208    20-251 (291)
 27 d2dvwa_ d.211.1.1 (A:) 26S pro 100.0   7E-57 2.3E-61  372.3   0.0  185   23-208     4-189 (229)
 28 d1iknd_ d.211.1.1 (D:) I-kappa 100.0 7.9E-57 2.6E-61  369.9   0.0  186   22-208     1-197 (221)
 29 d4uuca_ d.211.1.0 (A:) automat 100.0 1.3E-56 4.3E-61  368.8   0.0  182   24-208     1-182 (221)
 30 d1uoha_ d.211.1.1 (A:) 26S pro 100.0   1E-55 3.4E-60  364.1   0.0  185   23-208     3-188 (223)
 31 d2dzna_ d.211.1.1 (A:) automat 100.0 1.6E-55 5.4E-60  363.1   0.0  184   24-208     1-191 (226)
 32 d2f8ya_ d.211.1.1 (A:) automat 100.0 2.5E-55 8.2E-60  359.9   0.0  178    1-180    33-211 (215)
 33 d1yyha1 d.211.1.1 (A:52-243) a 100.0 2.5E-55 8.3E-60  354.1   0.0  173    1-175    18-191 (192)
 34 d4k5ca_ d.211.1.1 (A:) automat 100.0   3E-55 9.9E-60  347.4   0.0  164   25-208     4-167 (170)
 35 d3q9nc_ d.211.1.1 (C:) automat 100.0 1.4E-54 4.5E-59  339.4   0.0  156   19-175     1-156 (157)
 36 d3q9nc_ d.211.1.1 (C:) automat 100.0   2E-54 6.7E-59  338.5   0.0  156   53-209     2-157 (157)
 37 d1ot8a_ d.211.1.1 (A:) Neuroge 100.0 3.7E-54 1.2E-58  351.5   0.0  173   35-208     1-175 (209)
 38 d4f6rd1 d.211.1.1 (D:13-169) a 100.0   6E-54   2E-58  335.8   0.0  156   22-178     1-156 (157)
 39 d4duia1 d.211.1.1 (A:13-169) a 100.0 6.9E-54 2.3E-58  335.5   0.0  153   25-178     4-156 (157)
 40 d1oy3d_ d.211.1.1 (D:) Transcr 100.0 1.7E-53 5.5E-58  355.5   0.0  185    1-189    21-255 (255)
 41 d5en5d1 d.211.1.1 (D:13-166) a 100.0 3.5E-53 1.1E-57  330.5   0.0  151   58-209     4-154 (154)
 42 d5en5d1 d.211.1.1 (D:13-166) a 100.0 4.1E-53 1.4E-57  330.1   0.0  150   25-175     4-153 (154)
 43 d4duia1 d.211.1.1 (A:13-169) a 100.0   5E-53 1.6E-57  330.6   0.0  150   58-208     4-153 (157)
 44 d5gika_ d.211.1.0 (A:) automat 100.0 5.7E-53 1.9E-57  329.3   0.0  152   57-209     3-154 (154)
 45 d5gika_ d.211.1.0 (A:) automat 100.0 6.3E-53 2.1E-57  329.0   0.0  151   24-175     3-153 (154)
 46 d1iknd_ d.211.1.1 (D:) I-kappa 100.0 7.8E-53 2.6E-57  346.1   0.0  191    3-194    20-218 (221)
 47 d4f6rd1 d.211.1.1 (D:13-169) a 100.0 8.3E-53 2.8E-57  329.3   0.0  153   55-208     1-153 (157)
 48 d4hb5a_ d.211.1.0 (A:) automat 100.0 6.6E-52 2.2E-56  324.2   0.0  153   25-178     5-157 (157)
 49 d4hb5a_ d.211.1.0 (A:) automat 100.0 5.7E-51 1.9E-55  318.9   0.0  154   54-208     1-154 (157)
 50 d3so8a_ d.211.1.0 (A:) automat 100.0 8.5E-51 2.8E-55  319.5   0.0  158   24-182     2-159 (162)
 51 d4k5ca_ d.211.1.1 (A:) automat 100.0 8.7E-51 2.9E-55  321.8   0.0  157    1-178    14-170 (170)
 52 d1ihba_ d.211.1.1 (A:) p18ink4 100.0 1.5E-50 4.9E-55  316.3   0.0  155   22-179     1-156 (156)
 53 d3twra_ d.211.1.0 (A:) automat 100.0 2.8E-50 9.3E-55  315.0   0.0  154   54-208     1-154 (157)
 54 d1awcb_ d.211.1.1 (B:) GA bind 100.0 3.3E-50 1.1E-54  313.4   0.0  151   57-209     3-153 (153)
 55 d1awcb_ d.211.1.1 (B:) GA bind 100.0 5.9E-50   2E-54  312.0   0.0  150   24-175     3-152 (153)
 56 d1sw6a_ d.211.1.1 (A:) Swi6 an 100.0   2E-49 6.6E-54  335.0   0.0  196    2-197    86-300 (301)
 57 d3so8a_ d.211.1.0 (A:) automat 100.0 2.8E-49 9.2E-54  310.9   0.0  151   57-208     2-152 (162)
 58 d3twra_ d.211.1.0 (A:) automat 100.0 7.8E-49 2.6E-53  306.8   0.0  153   21-175     1-154 (157)
 59 d1ihba_ d.211.1.1 (A:) p18ink4 100.0 1.6E-48 5.2E-53  304.8   0.0  149   58-208     3-152 (156)
 60 d4hi8a_ d.211.1.0 (A:) automat 100.0 2.8E-48 9.3E-53  307.3   0.0  165   26-191     2-167 (170)
 61 d1bd8a_ d.211.1.1 (A:) Cell cy 100.0 1.1E-47 3.6E-52  300.0   0.0  152   54-208     1-152 (156)
 62 d1bd8a_ d.211.1.1 (A:) Cell cy 100.0 1.9E-47 6.4E-52  298.6   0.0  154   21-178     1-155 (156)
 63 d1blxb_ d.211.1.1 (B:) Cell cy 100.0 2.6E-47 8.5E-52  299.1   0.0  157   23-182     3-160 (160)
 64 d5o2tb1 d.211.1.1 (B:23-160) a 100.0 7.1E-47 2.4E-51  289.8   0.0  135   25-160     4-138 (138)
 65 d4hi8a_ d.211.1.0 (A:) automat 100.0 9.7E-47 3.2E-51  298.5   0.0  150   59-208     2-151 (170)
 66 d5o2tb1 d.211.1.1 (B:23-160) a 100.0   1E-46 3.3E-51  289.0   0.0  135   58-193     4-138 (138)
 67 d1blxb_ d.211.1.1 (B:) Cell cy 100.0 1.2E-46 3.8E-51  295.3   0.0  151   56-208     3-153 (160)
 68 d1ympa_ d.211.1.1 (A:) automat 100.0 6.5E-46 2.1E-50  282.1   0.0  131   79-209     1-131 (131)
 69 d4cj9a_ a.298.1.1 (A:) BurrH { 100.0   2E-45 6.6E-50  343.9   0.0  205    2-208    83-287 (752)
 70 d4cj9a_ a.298.1.1 (A:) BurrH { 100.0 1.1E-44 3.7E-49  338.9   0.0  205    2-208   116-320 (752)
 71 d1ympa_ d.211.1.1 (A:) automat 100.0   7E-44 2.3E-48  270.9   0.0  130   45-175     1-130 (131)
 72 d3hg0d1 d.211.1.1 (D:13-135) a 100.0 3.7E-43 1.2E-47  264.2   0.0  120   89-208     1-120 (123)
 73 d3c5ra2 d.211.1.1 (A:425-546)  100.0 4.9E-43 1.6E-47  263.2   0.0  121   87-207     1-121 (122)
 74 d1a5ea_ d.211.1.1 (A:) Cell cy 100.0 3.2E-42 1.1E-46  269.0   0.0  155    9-173     1-156 (156)
 75 d3hg0d1 d.211.1.1 (D:13-135) a 100.0 4.4E-42 1.4E-46  258.3   0.0  122   22-144     1-122 (123)
 76 d1a5ea_ d.211.1.1 (A:) Cell cy 100.0 6.9E-42 2.3E-46  267.1   0.0  155   43-206     1-156 (156)
 77 d3c5ra2 d.211.1.1 (A:425-546)  100.0 8.6E-42 2.8E-46  256.4   0.0  121   20-141     1-121 (122)
 78 d5eida_ d.211.1.0 (A:) automat 100.0 4.9E-41 1.6E-45  252.6   0.0  118   92-209     1-118 (123)
 79 d5eida_ d.211.1.0 (A:) automat 100.0 2.5E-40 8.2E-45  248.8   0.0  123   25-149     1-123 (123)
 80 d1sw6a_ d.211.1.1 (A:) Swi6 an 100.0 7.5E-40 2.5E-44  276.3   0.0  205    3-208    53-278 (301)
 81 d3aaac_ d.211.1.1 (C:) automat 100.0 9.3E-40 3.1E-44  243.6   0.0  116   91-206     2-117 (117)
 82 d3aaac_ d.211.1.1 (C:) automat 100.0 5.8E-38 1.9E-42  233.9   0.0  116   24-140     2-117 (117)
 83 d1bi7b_ d.211.1.1 (B:) Cell cy 100.0 7.5E-38 2.5E-42  235.8   0.0  120   88-208     1-121 (125)
 84 d1bi7b_ d.211.1.1 (B:) Cell cy 100.0 6.1E-37   2E-41  230.9   0.0  122   21-144     1-123 (125)
 85 d2l6ba1 d.211.1.0 (A:4-108) au 100.0 9.5E-37 3.2E-41  223.2   0.0  102   87-189     3-104 (105)
 86 d4a63b1 d.211.1.1 (B:920-1055) 100.0 1.7E-36 5.5E-41  231.4   0.0  120   89-208     6-128 (136)
 87 d2l6ba1 d.211.1.0 (A:4-108) au 100.0   1E-35 3.3E-40  217.7   0.0  102   20-123     3-104 (105)
 88 d4a63b1 d.211.1.1 (B:920-1055) 100.0 2.7E-35 8.9E-40  224.7   0.0  127   22-149     6-135 (136)
 89 d5d66a1 d.211.1.0 (A:41-136) a 100.0   2E-34 6.6E-39  207.6   0.0   95   91-185     2-96  (96)
 90 d2b0oe2 d.211.1.0 (E:545-687)  100.0 1.1E-33 3.6E-38  217.5   0.0  131   27-194     7-143 (143)
 91 d5d66a2 d.211.1.0 (A:137-236)   99.9 1.7E-33 5.5E-38  204.2   0.0   99   20-147     1-99  (100)
 92 d5d66a2 d.211.1.0 (A:137-236)   99.9   3E-33   1E-37  202.9   0.0   94   87-180     1-99  (100)
 93 d5d66a1 d.211.1.0 (A:41-136) a  99.9 3.2E-33 1.1E-37  201.3   0.0   95   24-119     2-96  (96)
 94 d1dcqa1 d.211.1.1 (A:369-522)   99.9 8.5E-33 2.8E-37  215.2   0.0  124   85-208     1-133 (154)
 95 d2b0oe2 d.211.1.0 (E:545-687)   99.9 1.2E-32   4E-37  211.7   0.0  116   94-209     7-131 (143)
 96 d1dcqa1 d.211.1.1 (A:369-522)   99.9 5.9E-32 1.9E-36  210.5   0.0  128   53-181     3-139 (154)
 97 d3hraa2 d.211.1.0 (A:103-201)   99.9   8E-32 2.7E-36  195.0   0.0   89  120-208     1-95  (99)
 98 d3hraa2 d.211.1.0 (A:103-201)   99.9 1.3E-31 4.4E-36  193.8   0.0   92   87-178     1-98  (99)
 99 d3deoa2 d.211.1.1 (A:130-218)   99.9 1.8E-30 5.9E-35  184.3   0.0   88   92-180     1-89  (89)
100 d3deoa2 d.211.1.1 (A:130-218)   99.9 7.2E-29 2.4E-33  175.9   0.0   88   58-147     1-89  (89)
101 d2ajaa1 a.118.24.1 (A:3-348) H  99.9 1.5E-28 4.9E-33  212.9   0.0  191   18-208    85-336 (346)
102 d3hraa1 d.211.1.0 (A:3-102) au  99.9 1.2E-27 4.1E-32  173.1   0.0   96   89-184     2-99  (100)
103 d3hraa1 d.211.1.0 (A:3-102) au  99.9 3.4E-27 1.1E-31  170.8   0.0   98   54-151     1-99  (100)
104 d2ajaa1 a.118.24.1 (A:3-348) H  99.9   2E-26 6.6E-31  199.5   0.0  177    1-177   102-338 (346)
105 d2crna1 a.5.2.1 (A:8-58) Suppr  53.8     3.9 0.00013   24.9   0.0   46    1-51      2-47  (51)
106 d4z7ea_ c.94.1.0 (A:) automate  30.3      16 0.00054   28.7   0.0   38    2-39     16-55  (270)
107 d1veka1 a.5.2.1 (A:8-78) Ubiqu  29.5      17 0.00057   23.3   0.0   46    1-51     22-67  (71)
108 d2daga1 a.5.2.0 (A:8-68) autom  26.2      22 0.00071   22.3   0.0   45    2-51      3-47  (61)
109 d2fkna_ e.51.1.1 (A:) automate  25.5      23 0.00075   31.9   0.0  137   26-170   225-361 (544)
110 d2daka1 a.5.2.0 (A:8-57) autom  25.5      23 0.00075   21.2   0.0   45    1-51      2-46  (50)
111 d3ppqa_ c.94.1.0 (A:) automate  22.1      29 0.00096   27.2   0.0   37    2-38     16-54  (271)
112 d1uwka_ e.51.1.1 (A:) Urocanat  21.6      30 0.00099   31.2   0.0  137   26-170   232-368 (554)
113 d2cpwa1 a.5.2.1 (A:8-58) Cbl-i  20.3      33  0.0011   20.6   0.0   40    1-45     12-51  (51)

No 1  
>d1ot8a_ d.211.1.1 (A:) Neurogenic locus notch receptor domain {Fruit fly (Drosophila melanogaster) [TaxId: 7227]}
Probab=100.00  E-value=3.7e-75  Score=475.72  Aligned_cols=209  Identities=100%  Similarity=1.315  Sum_probs=0.0

Q ss_pred             CHHHHHHHHHCCCCCCccCCCCCCCHHHHHHHcCCHHHHHHHHHcCCccCcCCCCCCCchhHhhHHhhhhhhhhhHhhcc
Q d1ot8a_           1 TAQVISDLLAQGAELNATMDKTGETSLHLAARFARADAAKRLLDAGADANSQDNTGRTPLHAAVAADAMGVFQILLRNRA   80 (209)
Q Consensus         1 s~eiv~~Ll~~Ga~vn~~~d~~G~T~Lh~Aa~~g~~~~v~~Ll~~Gadvn~~d~~g~TpLh~A~~~~~~~iv~~Ll~~~~   80 (209)
                      |+|||++||++|||||++.|++|+||||+||++|+.++|++||++|||+|.+|++|+||||+|+++|+.+||++||++++
T Consensus         1 s~eiv~~Ll~~Ga~vn~~~d~~G~T~Lh~Aa~~g~~~~v~~Ll~~Gadvn~~d~~g~TpLh~A~~~~~~~iv~~Ll~~~~   80 (209)
T d1ot8a_           1 TAQVISDLLAQGAELNATMDKTGETSLHLAARFARADAAKRLLDAGADANSQDNTGRTPLHAAVAADAMGVFQILLRNRA   80 (209)
T ss_pred             CHHHHHHHHHCCCCCCccCCCCCCCHHHHHHHcCCHHHHHHHHHcCCccCcCCCCCCCchhHhhHHhhhhhhhhhHhhcc


Q ss_pred             cccccccccCChhHHHHHHHHHhccccccccCcCccccccccchhHHHHHHHhcchhHHHHHhHHhcccccccccCCCch
Q d1ot8a_          81 TNLNARMHDGTTPLILAARLAIEGMVEDLITADADINAADNSGKTALHWAAAVNNTEAVNILLMHHANRDAQDDKDETPL  160 (209)
Q Consensus        81 ~d~~~~~~~g~TpL~~A~~~g~~~~v~~Ll~~gadvn~~d~~g~T~Lh~Aa~~g~~~iv~~Ll~~ga~~n~~d~~g~TpL  160 (209)
                      .++|.++.+|+||||+|++.|+.+++++||++|+|+|.+|.+|+||||+||.+|+.+++++||++|+|+|.+|.+|+|||
T Consensus        81 ~d~~~~~~~g~TpL~~A~~~g~~~~v~~Ll~~gadvn~~d~~g~T~Lh~Aa~~g~~~iv~~Ll~~ga~~n~~d~~g~TpL  160 (209)
T d1ot8a_          81 TNLNARMHDGTTPLILAARLAIEGMVEDLITADADINAADNSGKTALHWAAAVNNTEAVNILLMHHANRDAQDDKDETPL  160 (209)
T ss_pred             cccccccccCChhHHHHHHHHHhccccccccCcCccccccccchhHHHHHHHhcchhHHHHHhHHhcccccccccCCCch


Q ss_pred             hhhcccccHHHHHHHHHCCCCCCCCCCCCCCHHHHHHHcCCHHHHHhhC
Q d1ot8a_         161 FLAAREGSYEASKALLDNFANREITDHMDRLPRDVASERLHHDIVRLLD  209 (209)
Q Consensus       161 h~A~~~g~~~~v~~Ll~~ga~~~~~d~~g~tpL~~A~~~g~~~vv~~L~  209 (209)
                      |+||++|+.++|++||++|||++.+|..|+||||+|+++||.+|||+||
T Consensus       161 h~A~~~g~~~~v~~Ll~~ga~~~~~d~~g~tpL~~A~~~g~~~vv~~L~  209 (209)
T d1ot8a_         161 FLAAREGSYEASKALLDNFANREITDHMDRLPRDVASERLHHDIVRLLD  209 (209)
T ss_pred             hhhcccccHHHHHHHHHCCCCCCCCCCCCCCHHHHHHHcCCHHHHHhhC


No 2  
>d2f8ya_ d.211.1.1 (A:) automated matches {Human (Homo sapiens) [TaxId: 9606]}
Probab=100.00  E-value=3.9e-68  Score=435.92  Aligned_cols=205  Identities=74%  Similarity=1.106  Sum_probs=0.0

Q ss_pred             HHHHHHHCCCCCCccCCCCCCCHHHHHHHcCCHHHHHHHHHcCCccCcCCCCCCCchhHhhHHhhhhhhhhhHhhccccc
Q d1ot8a_           4 VISDLLAQGAELNATMDKTGETSLHLAARFARADAAKRLLDAGADANSQDNTGRTPLHAAVAADAMGVFQILLRNRATNL   83 (209)
Q Consensus         4 iv~~Ll~~Ga~vn~~~d~~G~T~Lh~Aa~~g~~~~v~~Ll~~Gadvn~~d~~g~TpLh~A~~~~~~~iv~~Ll~~~~~d~   83 (209)
                      ||+.||++|++++-..|++|+||||+||+.|+.++|++||++|+|+|.+|+.|+||||+|+.+|+.++|++||++++.++
T Consensus         2 vv~~Ll~~ga~i~n~~d~~G~TpLh~Aa~~g~~~~v~~Ll~~gad~n~~d~~g~TpLh~A~~~~~~~iv~~Ll~~~~~~~   81 (215)
T d2f8ya_           2 VISDFIYQGASLHNQTDRTGETALHLAARYSRSDAAKRLLEASADANIQDNMGRTPLHAAVSADAQGVFQILIRNRATDL   81 (215)
T ss_pred             HHHHHHHCCCCcccCCCCCCCCHHHHHHHCCCHHHHHHHHHhchhcccccccccCccccccccccccccEeehhcccccc


Q ss_pred             ccccccCChhHHHHHHHHHhccccccccCcCccccccccchhHHHHHHHhcchhHHHHHhHHhcccccccccCCCchhhh
Q d1ot8a_          84 NARMHDGTTPLILAARLAIEGMVEDLITADADINAADNSGKTALHWAAAVNNTEAVNILLMHHANRDAQDDKDETPLFLA  163 (209)
Q Consensus        84 ~~~~~~g~TpL~~A~~~g~~~~v~~Ll~~gadvn~~d~~g~T~Lh~Aa~~g~~~iv~~Ll~~ga~~n~~d~~g~TpLh~A  163 (209)
                      +.++.+|+||||+|++.|+.+++++|+++|+++|.+|..|+||||+||++|+.+++++||++|+++|.+|.+|+||||+|
T Consensus        82 ~~~~~~g~TpL~~Aa~~g~~~~v~~Ll~~ga~vn~~d~~g~T~Lh~Aa~~g~~~~v~~Ll~~ga~~n~~d~~g~TpLh~A  161 (215)
T d2f8ya_          82 DARMHDGTTPLILAARLAVEGMLEDLINSHADVNAVDDLGKSALHWAAAVNNVDAAVVLLKNGANKDMQNNREETPLFLA  161 (215)
T ss_pred             ccchhcCCchHHHHHHHHHHcchhhhhhccccccchhhcccchhhhHhHhccccchHHhHhhcCccccccccCCCchhhh


Q ss_pred             cccccHHHHHHHHHCCCCCCCCCCCCCCHHHHHHHcCCHHHHHhh
Q d1ot8a_         164 AREGSYEASKALLDNFANREITDHMDRLPRDVASERLHHDIVRLL  208 (209)
Q Consensus       164 ~~~g~~~~v~~Ll~~ga~~~~~d~~g~tpL~~A~~~g~~~vv~~L  208 (209)
                      |++|+.++|++||++|||++.+|..|+||||+|+++||.+||++|
T Consensus       162 a~~g~~~~v~~LL~~ga~~~~~d~~g~tpL~~A~~~g~~~iv~lL  206 (215)
T d2f8ya_         162 AREGSYETAKVLLDHFANRDITDHMDRLPRDIAQERMHHDIVRLL  206 (215)
T ss_pred             hcccCHHHHHHHHHCCCCCCCCCCCCCCHHHHHHHCCCHHHHHHH


No 3  
>d1yyha1 d.211.1.1 (A:52-243) automated matches {Human (Homo sapiens) [TaxId: 9606]}
Probab=100.00  E-value=6.4e-67  Score=421.86  Aligned_cols=192  Identities=75%  Similarity=1.130  Sum_probs=0.0

Q ss_pred             cCCCCCCCHHHHHHHcCCHHHHHHHHHcCCccCcCCCCCCCchhHhhHHhhhhhhhhhHhhcccccccccccCChhHHHH
Q d1ot8a_          18 TMDKTGETSLHLAARFARADAAKRLLDAGADANSQDNTGRTPLHAAVAADAMGVFQILLRNRATNLNARMHDGTTPLILA   97 (209)
Q Consensus        18 ~~d~~G~T~Lh~Aa~~g~~~~v~~Ll~~Gadvn~~d~~g~TpLh~A~~~~~~~iv~~Ll~~~~~d~~~~~~~g~TpL~~A   97 (209)
                      ++|++|+||||+||++|+.++|++||++|||+|.+|..|+||||+|+.+|+.++|++||++++.+++.++.+|+||||+|
T Consensus         1 q~D~~G~TpLh~Aa~~g~~~~v~~Ll~~gad~n~~d~~g~TpLh~A~~~~~~~iv~~Ll~~~~~~i~~~~~~g~TpL~~A   80 (192)
T d1yyha1           1 QTDRTGETALHLAARYSRSDAAKRLLEASADANIQDNMGRTPLHAAVSADAQGVFQILIRNRATDLDARMHDGTTPLILA   80 (192)
T ss_pred             CCCCCCCCHHHHHHHcCCHHHHHHHHHCCCCCCCCCCCCCCcccccccccccccceeehhccccccccchhcCCchHHHH


Q ss_pred             HHHHHhccccccccCcCccccccccchhHHHHHHHhcchhHHHHHhHHhcccccccccCCCchhhhcccccHHHHHHHHH
Q d1ot8a_          98 ARLAIEGMVEDLITADADINAADNSGKTALHWAAAVNNTEAVNILLMHHANRDAQDDKDETPLFLAAREGSYEASKALLD  177 (209)
Q Consensus        98 ~~~g~~~~v~~Ll~~gadvn~~d~~g~T~Lh~Aa~~g~~~iv~~Ll~~ga~~n~~d~~g~TpLh~A~~~g~~~~v~~Ll~  177 (209)
                      ++.|+.+++++|+++|+++|.+|..|+|||||||.+|+.+++++||++|+++|.+|.+|+||||+||+.|+.++|++||+
T Consensus        81 ~~~g~~~~v~~Ll~~ga~vn~~d~~G~T~Lh~Aa~~~~~~~v~~Ll~~ga~~n~~~~~g~TpLh~Aa~~g~~~~v~~Ll~  160 (192)
T d1yyha1          81 ARLAVEGMLEDLINSHADVNAVDDLGKSALHWAAAVNNVDAAVVLLKNGANKDMQNNREETPLFLAAREGSYETAKVLLD  160 (192)
T ss_pred             HHHHHHcchhhhhhccccccchhhhhhhhhhhhhhhccchhHHHHHhhcCccccccccCCCchhhhhccccHHHHHHHHH


Q ss_pred             CCCCCCCCCCCCCCHHHHHHHcCCHHHHHhhC
Q d1ot8a_         178 NFANREITDHMDRLPRDVASERLHHDIVRLLD  209 (209)
Q Consensus       178 ~ga~~~~~d~~g~tpL~~A~~~g~~~vv~~L~  209 (209)
                      +|||++.+|..|+||||+|+++||.+||++||
T Consensus       161 ~ga~~~~~d~~g~tpl~~A~~~g~~~iv~lL~  192 (192)
T d1yyha1         161 HFANRDITDHMDRLPRDIAQERMHHDIVRLLD  192 (192)
T ss_pred             cCCCCCCCCCCCCCHHHHHHHcCCHHHHHhhC


No 4  
>d3b95a1 d.211.1.0 (A:734-967) automated matches {Human (Homo sapiens) [TaxId: 9606]}
Probab=100.00  E-value=1.2e-65  Score=425.98  Aligned_cols=207  Identities=28%  Similarity=0.365  Sum_probs=0.0

Q ss_pred             CHHHHHHHHHCCCCCCccCCCCCCCHHHHHHHcCCHHHHHHHHHcCCccCcCCCCCCCchhHhhHHhhhhhhhhhHhhcc
Q d1ot8a_           1 TAQVISDLLAQGAELNATMDKTGETSLHLAARFARADAAKRLLDAGADANSQDNTGRTPLHAAVAADAMGVFQILLRNRA   80 (209)
Q Consensus         1 s~eiv~~Ll~~Ga~vn~~~d~~G~T~Lh~Aa~~g~~~~v~~Ll~~Gadvn~~d~~g~TpLh~A~~~~~~~iv~~Ll~~~~   80 (209)
                      +.|+|++||++|++|| ..|.+|+||||+||+.|+.++|++|+++|+++|.+|..|+||||+|+++|+.++|++||++++
T Consensus        21 ~~~~v~~Ll~~Ga~vn-~~~~~g~TpL~~A~~~g~~~~v~~Ll~~ga~i~~~d~~g~t~Lh~Aa~~g~~~~v~~Ll~~g~   99 (234)
T d3b95a1          21 HVDICHMLVQAGANID-TCSEDQRTPLMEAAENNHLEAVKYLIKAGALVDPKDAEGSTCLHLAAKKGHYEVVQYLLSNGQ   99 (234)
T ss_pred             CHHHHHHHHHCCCCCC-CCCCCCCCcchhhhhcchhHHHHHHHHccCcCCCccCCCcchhhhhhhcCchhhhhhhhccCC


Q ss_pred             cccccccccCChhHHHHHHHHHhccccccccCcCccccccccchhHHHHHHHhcchhHHHHHhHHhcccccccccCCCch
Q d1ot8a_          81 TNLNARMHDGTTPLILAARLAIEGMVEDLITADADINAADNSGKTALHWAAAVNNTEAVNILLMHHANRDAQDDKDETPL  160 (209)
Q Consensus        81 ~d~~~~~~~g~TpL~~A~~~g~~~~v~~Ll~~gadvn~~d~~g~T~Lh~Aa~~g~~~iv~~Ll~~ga~~n~~d~~g~TpL  160 (209)
                      .++|.+|.+|+||||+|++.|+.++|++|+++|+|+|.+|.+|+||||+|+++|+.++|++||++|+|+|.+|.+|+|||
T Consensus       100 ~~in~~d~~g~TpL~~A~~~g~~~~v~~Ll~~gadin~~d~~g~t~Lh~Aa~~g~~~iv~~Ll~~gad~n~~~~~g~TpL  179 (234)
T d3b95a1         100 MDVNCQDDGGWTPMIWATEYKHVDLVKLLLSKGSDINIRDNEENICLHWAAFSGCVDIAEILLAAKCDLHAVNIHGDSPL  179 (234)
T ss_pred             cccccccCCCCcchhhccccccHHHHHHHHhcCCccccCCCcccchhhhhhhcccchHHHHHHHhhcccccCccCCCCch


Q ss_pred             hhhcccccHHHHHHHHHCCCCCCCCCCCCCCHHHHHHHcCCHHHHHhh
Q d1ot8a_         161 FLAAREGSYEASKALLDNFANREITDHMDRLPRDVASERLHHDIVRLL  208 (209)
Q Consensus       161 h~A~~~g~~~~v~~Ll~~ga~~~~~d~~g~tpL~~A~~~g~~~vv~~L  208 (209)
                      |+||+.|+.++|++|+++|||++.+|++|+||||+|+.+||..++..|
T Consensus       180 h~Aa~~g~~~~v~~Ll~~gad~~~~~~~G~tpL~~Aa~~g~~~~~l~l  227 (234)
T d3b95a1         180 HIAARENRYDCVVLFLSRDSDVTLKNKEGETPLQCASLNSQVWSALQM  227 (234)
T ss_pred             hhccccCHHHHHHHHHHCCCCCCCCCCCCCCHHHHHHHCCcHHHHHHH


No 5  
>d3eu9a1 d.211.1.0 (A:51-281) automated matches {Human (Homo sapiens) [TaxId: 9606]}
Probab=100.00  E-value=6.3e-65  Score=421.03  Aligned_cols=206  Identities=25%  Similarity=0.307  Sum_probs=0.0

Q ss_pred             CHHHHHHHHHCCCCCCccCCCCCCCHHHHHHHcCCHHHHHHHHHcCCccCcCCCC-CCCchhHhhHHhhhhhhhhhHhhc
Q d1ot8a_           1 TAQVISDLLAQGAELNATMDKTGETSLHLAARFARADAAKRLLDAGADANSQDNT-GRTPLHAAVAADAMGVFQILLRNR   79 (209)
Q Consensus         1 s~eiv~~Ll~~Ga~vn~~~d~~G~T~Lh~Aa~~g~~~~v~~Ll~~Gadvn~~d~~-g~TpLh~A~~~~~~~iv~~Ll~~~   79 (209)
                      ..|+|+.||++|+|+| ..|++|+||||+||..|+.++|++||++|+++|.++.+ |+||||+|+.+|+.++|++|++.+
T Consensus        19 ~~~~v~~Ll~~gadin-~~d~~g~T~Lh~Aa~~g~~~iv~~Ll~~ga~~~~~~~~~g~tpLh~Aa~~g~~~~v~~Ll~~g   97 (231)
T d3eu9a1          19 IYERCRELVEAGYDVR-QPDKENVTLLHWAAINNRIDLVKYYISKGAIVDQLGGDLNSTPLHWATRQGHLSMVVQLMKYG   97 (231)
T ss_pred             CHHHHHHHHHCCCCCC-CCCCCCCCHHHHHHHcCchhHHHhhhccCcccccCCCCcCCchhhhhhhcchhHhHHHHHhcC


Q ss_pred             ccccccccccCChhHHHHHHHHHhccccccccCcCccccccccchhHHHHHHHhcc-hhHHHHHhHHhcccccccc-cCC
Q d1ot8a_          80 ATNLNARMHDGTTPLILAARLAIEGMVEDLITADADINAADNSGKTALHWAAAVNN-TEAVNILLMHHANRDAQDD-KDE  157 (209)
Q Consensus        80 ~~d~~~~~~~g~TpL~~A~~~g~~~~v~~Ll~~gadvn~~d~~g~T~Lh~Aa~~g~-~~iv~~Ll~~ga~~n~~d~-~g~  157 (209)
                      + |++.+|.+|+||||+|++.|+.++|++|+++|+++|.+|.+|+||||+||.+|+ .+++++|+++|+++|.+|. .|+
T Consensus        98 a-d~~~~d~~g~tpLh~Aa~~g~~~iv~~Ll~~ga~in~~d~~G~TpL~~Aa~~~~~~~~v~lLl~~ga~vn~~d~~~g~  176 (231)
T d3eu9a1          98 A-DPSLIDGEGCSCIHLAAQFGHTSIVAYLIAKGQDVDMMDQNGMTPLMWAAYRTHSVDPTRLLLTFNVSVNLGDKYHKN  176 (231)
T ss_pred             C-CccccCCCcchhhhHhhhcCcchhhHHHHHhcccchhccccCCchHHHHHhhhcccCccccccccCcccccccccccc


Q ss_pred             CchhhhcccccHHHHHHHHHCCCCCCCCCCCCCCHHHHHHHcCCHHHHHhh
Q d1ot8a_         158 TPLFLAAREGSYEASKALLDNFANREITDHMDRLPRDVASERLHHDIVRLL  208 (209)
Q Consensus       158 TpLh~A~~~g~~~~v~~Ll~~ga~~~~~d~~g~tpL~~A~~~g~~~vv~~L  208 (209)
                      ||||+||++|+.++|++|+++|||+|.+|.+|+||||+|+++|+.+||++|
T Consensus       177 T~Lh~A~~~g~~~~v~~Ll~~Ga~vn~~d~~G~TpL~~A~~~~~~~iv~~L  227 (231)
T d3eu9a1         177 TALHWAVLAGNTTVISLLLEAGANVDAQNIKGESALDLAKQRKNVWMINHL  227 (231)
T ss_pred             chHHHHHHhCCHHHHHHHHHcCCCCCCCCCCCCCHHHHHHHCCCHHHHHHH


No 6  
>d1uoha_ d.211.1.1 (A:) 26S proteasome non-ATPase regulatory subunit 10, gankyrin {Human (Homo sapiens) [TaxId: 9606]}
Probab=100.00  E-value=1.3e-64  Score=417.06  Aligned_cols=204  Identities=30%  Similarity=0.379  Sum_probs=0.0

Q ss_pred             HHHHHHHHHCCCCCCccCCCCCCCHHHHHHHcCCHHHHHHHHHcCCccCcCCCCCCCchhHhhHHhhhhhhhhhHhhccc
Q d1ot8a_           2 AQVISDLLAQGAELNATMDKTGETSLHLAARFARADAAKRLLDAGADANSQDNTGRTPLHAAVAADAMGVFQILLRNRAT   81 (209)
Q Consensus         2 ~eiv~~Ll~~Ga~vn~~~d~~G~T~Lh~Aa~~g~~~~v~~Ll~~Gadvn~~d~~g~TpLh~A~~~~~~~iv~~Ll~~~~~   81 (209)
                      .+|+++|+++|+++| ..|.+|+||||+||++|+.++|++|+++|+|+|.+|..|+||||+|+.+|+.++|++||++++ 
T Consensus        17 ~~v~~lL~~~~~~~~-~~d~~g~TpLh~A~~~g~~~~v~~Ll~~gadvn~~d~~g~TpLh~Aa~~g~~~~v~~Ll~~ga-   94 (223)
T d1uoha_          17 EELKESILADKSLAT-RTDQDSRTALHWACSAGHTEIVEFLLQLGVPVNDKDDAGWSPLHIAASAGRDEIVKALLGKGA-   94 (223)
T ss_pred             HHHHHHHHhCCccCC-CCCCCCCCHHHHHHHcCCceeeehHhhCCCCccCCCcCCCCCcccccccCchHHHHHHhcCcc-


Q ss_pred             ccccccccCChhHHHHHHHHHhccccccccCcCccccccccchhHHHHHHHhcchhHHHHHhHHhcccccccccCCCchh
Q d1ot8a_          82 NLNARMHDGTTPLILAARLAIEGMVEDLITADADINAADNSGKTALHWAAAVNNTEAVNILLMHHANRDAQDDKDETPLF  161 (209)
Q Consensus        82 d~~~~~~~g~TpL~~A~~~g~~~~v~~Ll~~gadvn~~d~~g~T~Lh~Aa~~g~~~iv~~Ll~~ga~~n~~d~~g~TpLh  161 (209)
                      ++|.+|.+|+||||+|++.|+.+++++|+++|+++|.+|..|+||||+|+.+|+.+++++||++|+++|.+|.+|+||||
T Consensus        95 ~i~~~d~~g~tpLh~A~~~g~~~~v~~Ll~~ga~v~~~d~~g~tpLh~A~~~g~~~iv~~Ll~~ga~in~~d~~g~TpLh  174 (223)
T d1uoha_          95 QVNAVNQNGCTPLHYAASKNRHEIAVMLLEGGANPDAKDHYEATAMHRAAAKGNLKMIHILLYYKASTNIQDTEGNTPLH  174 (223)
T ss_pred             cccccccCCCccccccccccchhhhhhhhcCCCCCccchHHHHHHHHHHHHhccchhHHHHHHHhhccccccCCCCCccc


Q ss_pred             hhcccccHHHHHHHHHCCCCCCCCCCCCCCHHHHHHHcCCHHHHHhh
Q d1ot8a_         162 LAAREGSYEASKALLDNFANREITDHMDRLPRDVASERLHHDIVRLL  208 (209)
Q Consensus       162 ~A~~~g~~~~v~~Ll~~ga~~~~~d~~g~tpL~~A~~~g~~~vv~~L  208 (209)
                      +|+++|+.++|++|+++|||++.+|+.|+||||+| .+|+.+||++|
T Consensus       175 ~A~~~g~~~iv~~Ll~~gadv~~~d~~g~Tpl~~A-~~~~~~iv~~L  220 (223)
T d1uoha_         175 LACDEERVEEAKLLVSQGASIYIENKEEKTPLQVA-KGGLGLILKRM  220 (223)
T ss_pred             ccccCCCHHHHHHHHHCCCCCCccCCCCCCHHHHH-cCCcHHHHHHH


No 7  
>d2dvwa_ d.211.1.1 (A:) 26S proteasome non-ATPase regulatory subunit 10, gankyrin {Mouse (Mus musculus) [TaxId: 10090]}
Probab=100.00  E-value=1.2e-63  Score=412.93  Aligned_cols=205  Identities=31%  Similarity=0.379  Sum_probs=0.0

Q ss_pred             HHHHHHHHHCCCCCCccCCCCCCCHHHHHHHcCCHHHHHHHHHcCCccCcCCCCCCCchhHhhHHhhhhhhhhhHhhccc
Q d1ot8a_           2 AQVISDLLAQGAELNATMDKTGETSLHLAARFARADAAKRLLDAGADANSQDNTGRTPLHAAVAADAMGVFQILLRNRAT   81 (209)
Q Consensus         2 ~eiv~~Ll~~Ga~vn~~~d~~G~T~Lh~Aa~~g~~~~v~~Ll~~Gadvn~~d~~g~TpLh~A~~~~~~~iv~~Ll~~~~~   81 (209)
                      .+|.++|++.|+++| ..|.+|+||||+||.+|+.++|++|+++|||+|.+|.+|+||||+|+.+|+.++|++||+.++ 
T Consensus        18 ~~v~~lL~~~~~~~~-~~d~~g~T~Lh~A~~~g~~~~v~~Ll~~gadv~~~d~~g~TpLh~Aa~~g~~~~v~~Ll~~ga-   95 (229)
T d2dvwa_          18 DELKERILADKSLAT-RTDQDSRTALHWACSAGHTEIVEFLLQLGVPVNDKDDAGWSPLHIAASAGRDEIVKALLVKGA-   95 (229)
T ss_pred             HHHHHHHHhCCccCC-CCCCCCCCHHHHHHHcCChhhhhhHHhCCCCccCCCCCCCCCceeehhhCchHHHHHHhhcCc-


Q ss_pred             ccccccccCChhHHHHHHHHHhccccccccCcCccccccccchhHHHHHHHhcchhHHHHHhHHhcccccccccCCCchh
Q d1ot8a_          82 NLNARMHDGTTPLILAARLAIEGMVEDLITADADINAADNSGKTALHWAAAVNNTEAVNILLMHHANRDAQDDKDETPLF  161 (209)
Q Consensus        82 d~~~~~~~g~TpL~~A~~~g~~~~v~~Ll~~gadvn~~d~~g~T~Lh~Aa~~g~~~iv~~Ll~~ga~~n~~d~~g~TpLh  161 (209)
                      ++|.+|.+|+||||+|+..|+.+++++||++|+++|.+|.+|+||||+|+.+|+.+++++||++|+++|.+|.+|+||||
T Consensus        96 ~i~~~~~~g~tpLh~A~~~g~~~~v~~Ll~~ga~in~~d~~g~tpLh~A~~~g~~~~v~~Ll~~ga~vn~~d~~g~TpLh  175 (229)
T d2dvwa_          96 HVNAVNQNGCTPLHYAASKNRHEIAVMLLEGGANPDAKDHYDATAMHRAAAKGNLKMVHILLFYKASTNIQDTEGNTPLH  175 (229)
T ss_pred             cccccccCCCccchhcccccchhhhhhhhcCCCCCccchhhhhHHHHHHHHhcchhhhhHHhhhhhccccccCCCCCccc


Q ss_pred             hhcccccHHHHHHHHHCCCCCCCCCCCCCCHHHHHHHcCCHHHHHhhC
Q d1ot8a_         162 LAAREGSYEASKALLDNFANREITDHMDRLPRDVASERLHHDIVRLLD  209 (209)
Q Consensus       162 ~A~~~g~~~~v~~Ll~~ga~~~~~d~~g~tpL~~A~~~g~~~vv~~L~  209 (209)
                      +||+.|+.++|++|+++|||++.+|++|+||||+| .+|+..|+++|.
T Consensus       176 ~A~~~g~~~~v~~Ll~~Gadv~~~d~~g~tpL~~A-~~~~~~v~~lL~  222 (229)
T d2dvwa_         176 LACDEERVEEAKFLVTQGASIYIENKEEKTPLQVA-KGGLGLILKRLA  222 (229)
T ss_pred             cccchhHHHHHHHHHHCCCCCCCCCCCCCCHHHHH-CCCHHHHHHHHH


No 8  
>d1k1aa_ d.211.1.1 (A:) bcl-3 {Human (Homo sapiens) [TaxId: 9606]}
Probab=100.00  E-value=1.7e-63  Score=411.56  Aligned_cols=203  Identities=30%  Similarity=0.359  Sum_probs=0.0

Q ss_pred             HHHHHHHHCCCCCCccCCCCCCCHHHHHHHcCCHHHHHHHHHcCCccCcCCCCCCCchhHhhHHhhhhhhhhhHhhcc--
Q d1ot8a_           3 QVISDLLAQGAELNATMDKTGETSLHLAARFARADAAKRLLDAGADANSQDNTGRTPLHAAVAADAMGVFQILLRNRA--   80 (209)
Q Consensus         3 eiv~~Ll~~Ga~vn~~~d~~G~T~Lh~Aa~~g~~~~v~~Ll~~Gadvn~~d~~g~TpLh~A~~~~~~~iv~~Ll~~~~--   80 (209)
                      +++++|+++|++||.+ |..|+||||+||+.|+.++|++||++||+++.+|.+|+||||+|+++|+.++|++||+.++  
T Consensus        21 ~Ll~~l~~~ga~vn~~-d~~g~TpLh~A~~~g~~~iv~~Ll~~ga~~~~~d~~g~tpLh~A~~~~~~~~v~~Ll~~~a~~   99 (228)
T d1k1aa_          21 RLVNLFQQGGRELDIY-NNLRQTPLHLAVITTLPSVVRLLVTAGASPMALDRHGQTAAHLACEHRSPTCLRALLDSAAPG   99 (228)
T ss_pred             HHHHHHHhCCCCccCC-CCCCCCHHHHHHHhhcchhheeeeccCCCccchhcccccchhhhcccCCccchHHHHHhcCCC


Q ss_pred             -cccccccccCChhHHHHHHHHHhccccccccCcCcccccc-ccchhHHHHHHHhcchhHHHHHhHHhcccccccccCCC
Q d1ot8a_          81 -TNLNARMHDGTTPLILAARLAIEGMVEDLITADADINAAD-NSGKTALHWAAAVNNTEAVNILLMHHANRDAQDDKDET  158 (209)
Q Consensus        81 -~d~~~~~~~g~TpL~~A~~~g~~~~v~~Ll~~gadvn~~d-~~g~T~Lh~Aa~~g~~~iv~~Ll~~ga~~n~~d~~g~T  158 (209)
                       .+++.+|.+|+||||+|++.|+.+++++|+++|+|+|.+| ++|+||||+|+++|+.++|++||++|+|+|.+|.+|+|
T Consensus       100 ~~~~~~~~~~g~tpLh~A~~~~~~~~v~~Ll~~gadv~~~d~~~g~TpL~~A~~~g~~~~v~~Ll~~ga~vn~~~~~g~T  179 (228)
T d1k1aa_         100 TLDLEARNYDGLTALHVAVNTECQETVQLLLERGADIDAVDIKSGRSPLIHAVENNSLSMVQLLLQHGANVNAQMYSGSS  179 (228)
T ss_pred             CcccccccccccHhhhhhccccchhhhHhhhhcCCcccccccccCCCCccccccccchHHHHHHHhccccccccccccch


Q ss_pred             chhhhcccccHHHHHHHHHCCCCCCCCCCCCCCHHHHHHHcCCHHHHH
Q d1ot8a_         159 PLFLAAREGSYEASKALLDNFANREITDHMDRLPRDVASERLHHDIVR  206 (209)
Q Consensus       159 pLh~A~~~g~~~~v~~Ll~~ga~~~~~d~~g~tpL~~A~~~g~~~vv~  206 (209)
                      |||+||++|+.++|++||++|||++.+|..|+||||+|+++|+.||||
T Consensus       180 ~Lh~A~~~g~~~iv~~Ll~~GAd~~~~d~~g~TpL~~A~~~~~~divk  227 (228)
T d1k1aa_         180 ALHSASGRGLLPLVRTLVRSGADSSLKNCHNDTPLMVARSRRVIDILR  227 (228)
T ss_pred             HHHHHHHCCCHHHHHHHHHCCCCCCCCCCCCCCHHHHHHHCCChHHhc


No 9  
>d4uuca_ d.211.1.0 (A:) automated matches {Human (Homo sapiens) [TaxId: 9606]}
Probab=100.00  E-value=1e-62  Score=405.20  Aligned_cols=204  Identities=25%  Similarity=0.255  Sum_probs=0.0

Q ss_pred             CHHHHHHHHHCCCCCCccCCCCCCCHHHHHHHcCCHHHHHHHHHcCCccCcCCCCCCCchhHhhHHhhhhhhhhhHhhcc
Q d1ot8a_           1 TAQVISDLLAQGAELNATMDKTGETSLHLAARFARADAAKRLLDAGADANSQDNTGRTPLHAAVAADAMGVFQILLRNRA   80 (209)
Q Consensus         1 s~eiv~~Ll~~Ga~vn~~~d~~G~T~Lh~Aa~~g~~~~v~~Ll~~Gadvn~~d~~g~TpLh~A~~~~~~~iv~~Ll~~~~   80 (209)
                      +.++|++||++|+|||.. |.+|+||||+||+.|+.++|++||++|||+|.+|..|+||||+|+.+|+.++|++||++++
T Consensus        12 ~~~~v~~Ll~~gadvn~~-d~~g~TpLh~A~~~g~~~~v~~Ll~~Ga~in~~~~~g~TpL~~A~~~g~~~~v~~Ll~~ga   90 (221)
T d4uuca_          12 RLLALKTLIAQGVNVNLV-TINRVSSLHEACLGGHVACAKALLENGAHVNGVTVHGATPLFNACCSGSAACVNVLLEFGA   90 (221)
T ss_pred             CHHHHHHHHHCCCCCCCC-CCCCCCHHHHHHHcCCccchhhhHhCCCcccCceeeCCchhHcccccCCccchhhHhhhhC


Q ss_pred             cccccccccCChhHHHHHHHHHhccccccccCcCccccccccchhHHHHHHHhcchhHHHHHhHHhcccccccccCCCch
Q d1ot8a_          81 TNLNARMHDGTTPLILAARLAIEGMVEDLITADADINAADNSGKTALHWAAAVNNTEAVNILLMHHANRDAQDDKDETPL  160 (209)
Q Consensus        81 ~d~~~~~~~g~TpL~~A~~~g~~~~v~~Ll~~gadvn~~d~~g~T~Lh~Aa~~g~~~iv~~Ll~~ga~~n~~d~~g~TpL  160 (209)
                       +++. +.++.||||+|++.|+.+++++|+++|++++.++.+|+||||+||..|+.++|++||++|+++| .+.++.|||
T Consensus        91 -~~~~-~~~~~tpLh~A~~~g~~~~v~~Ll~~ga~v~~~~~~g~tpLh~A~~~~~~~~v~~Ll~~ga~~~-~~~~~~TpL  167 (221)
T d4uuca_          91 -KAQL-EVHLASPIHEAVKRGHRECMEILLANNVNIDHEVPQLGTPLYVACTYQRVDCVKKLLELGASVD-HGQWLDTPL  167 (221)
T ss_pred             -ccch-hhhccCchHHHHHHchhhhHhhhHhccCccCcccCCcCCchhhccccchhhhhHHHHHcCCCCC-CCccccCCh


Q ss_pred             hhhcccccHHHHHHHHHCCCCCCCCCCCCCCHHHHHHHcCCHHHHHhh
Q d1ot8a_         161 FLAAREGSYEASKALLDNFANREITDHMDRLPRDVASERLHHDIVRLL  208 (209)
Q Consensus       161 h~A~~~g~~~~v~~Ll~~ga~~~~~d~~g~tpL~~A~~~g~~~vv~~L  208 (209)
                      |+||+.|+.++|++|+++|||++.+|.+|+||||+|+++|+.+++++|
T Consensus       168 h~Aa~~~~~~~v~~Ll~~Gad~~~~d~~G~TpL~~A~~~~~~~~~~lL  215 (221)
T d4uuca_         168 HAAARQSNVEVIHLLTDYGANLKRRNAQGKSALDLAAPKSSVEQALLL  215 (221)
T ss_pred             hhhcccCCHHHHHHHHHCCCCCCCCCCCCCCHHHHHcccCCHHHHHHH


No 10 
>d3d9ha_ d.211.1.1 (A:) ASB9 {Human (Homo sapiens) [TaxId: 9606]}
Probab=100.00  E-value=9.5e-62  Score=402.91  Aligned_cols=200  Identities=24%  Similarity=0.271  Sum_probs=0.0

Q ss_pred             HHHHHHHHCCCCCCccCCCCCCCHHHHHHHcCCHHHHHHHHHcCCccCcCCCCCCCchhHhhHHhhhhhhhhhHhhcccc
Q d1ot8a_           3 QVISDLLAQGAELNATMDKTGETSLHLAARFARADAAKRLLDAGADANSQDNTGRTPLHAAVAADAMGVFQILLRNRATN   82 (209)
Q Consensus         3 eiv~~Ll~~Ga~vn~~~d~~G~T~Lh~Aa~~g~~~~v~~Ll~~Gadvn~~d~~g~TpLh~A~~~~~~~iv~~Ll~~~~~d   82 (209)
                      |+|++||++|||||.+ |.+|+||||+||+.|+.++|++||++||++|.+|.+|+||||+|+..|+.++|++||++++ +
T Consensus        32 ~~v~~Ll~~gadvn~~-d~~g~TpLh~Aa~~g~~~~v~~LL~~gA~vn~~~~~g~TpLh~A~~~g~~~iv~~LL~~ga-~  109 (235)
T d3d9ha_          32 LSLRNLISQGWAVNII-TADHVSPLHEACLGGHLSCVKILLKHGAQVNGVTADWHTPLFNACVSGSWDCVNLLLQHGA-S  109 (235)
T ss_pred             HHHHHHHHCCCCCccc-CCCCCChhhhhhhccchhhHHhHHHccCcccCccccCCchhhcccccCChhhHHHHhhcCC-C


Q ss_pred             cccccccCChhHHHHHHHHHhccccccccCcCccccccccchhHHHHHHHhcchhHHHHHhHHhcccccccccCCCchhh
Q d1ot8a_          83 LNARMHDGTTPLILAARLAIEGMVEDLITADADINAADNSGKTALHWAAAVNNTEAVNILLMHHANRDAQDDKDETPLFL  162 (209)
Q Consensus        83 ~~~~~~~g~TpL~~A~~~g~~~~v~~Ll~~gadvn~~d~~g~T~Lh~Aa~~g~~~iv~~Ll~~ga~~n~~d~~g~TpLh~  162 (209)
                      ++..+ ++.||||+|++.|+.+++++||++|+++|.+|..|.||||+||.+|+.++|++||++|+|+| ++..+.||||+
T Consensus       110 v~~~~-~~~tpLh~A~~~g~~~~v~~Ll~~ga~vn~~~~~g~tpL~~A~~~g~~~iv~~LL~~gadvn-~~~~~~tpLh~  187 (235)
T d3d9ha_         110 VQPES-DLASPIHEAARRGHVECVNSLIAYGGNIDHKISHLGTPLYLACENQQRACVKKLLESGADVN-QGKGQDSPLHA  187 (235)
T ss_pred             CCCcc-ccCCChHHhcccCCccchhhHHhccCcccceecccCCchhhhhhhhhHHHHHHHhhcCCCcc-CCCCCCCchhH


Q ss_pred             hcccccHHHHHHHHHCCCCCCCCCCCCCCHHHHHHHcCCHHHHHhh
Q d1ot8a_         163 AAREGSYEASKALLDNFANREITDHMDRLPRDVASERLHHDIVRLL  208 (209)
Q Consensus       163 A~~~g~~~~v~~Ll~~ga~~~~~d~~g~tpL~~A~~~g~~~vv~~L  208 (209)
                      |++.|+.++|++||++|||++.+|..|+||||+|+.+++  ++++|
T Consensus       188 A~~~g~~~iv~~Ll~~Gadvn~~d~~G~tPl~~a~~~~~--i~~ll  231 (235)
T d3d9ha_         188 VVRTASEELACLLMDFGADTQAKNAEGKRPVELVPPESP--LAQLF  231 (235)
T ss_pred             HHHhCCHHHHHHHHHCCCCCCCCCCCCCCHHHHcCcCCH--HHHHH


No 11 
>d3b95a1 d.211.1.0 (A:734-967) automated matches {Human (Homo sapiens) [TaxId: 9606]}
Probab=100.00  E-value=1.1e-61  Score=402.17  Aligned_cols=193  Identities=24%  Similarity=0.365  Sum_probs=0.0

Q ss_pred             CCCccCCCCCCCHHHHHHHcCCHHHHHHHHHcCCccCcCCCCCCCchhHhhHHhhhhhhhhhHhhcccccccccccCChh
Q d1ot8a_          14 ELNATMDKTGETSLHLAARFARADAAKRLLDAGADANSQDNTGRTPLHAAVAADAMGVFQILLRNRATNLNARMHDGTTP   93 (209)
Q Consensus        14 ~vn~~~d~~G~T~Lh~Aa~~g~~~~v~~Ll~~Gadvn~~d~~g~TpLh~A~~~~~~~iv~~Ll~~~~~d~~~~~~~g~Tp   93 (209)
                      |+|.+ |++|+||||+||+.|+.++|++||++|++||.+|..|+||||+||++|+.++|++||++++ +++.+|.+|+||
T Consensus         1 n~~~~-~~~g~TpLh~Aa~~g~~~~v~~Ll~~Ga~vn~~~~~g~TpL~~A~~~g~~~~v~~Ll~~ga-~i~~~d~~g~t~   78 (234)
T d3b95a1           1 NFKME-HQNKRSPLHAAAEAGHVDICHMLVQAGANIDTCSEDQRTPLMEAAENNHLEAVKYLIKAGA-LVDPKDAEGSTC   78 (234)
T ss_pred             CCCCC-CCCCCCHHHHHHHcCCHHHHHHHHHCCCCCCCCCCCCCCcchhhhhcchhHHHHHHHHccC-cCCCccCCCcch


Q ss_pred             HHHHHHHHHhccccccccCc-CccccccccchhHHHHHHHhcchhHHHHHhHHhcccccccccCCCchhhhcccccHHHH
Q d1ot8a_          94 LILAARLAIEGMVEDLITAD-ADINAADNSGKTALHWAAAVNNTEAVNILLMHHANRDAQDDKDETPLFLAAREGSYEAS  172 (209)
Q Consensus        94 L~~A~~~g~~~~v~~Ll~~g-advn~~d~~g~T~Lh~Aa~~g~~~iv~~Ll~~ga~~n~~d~~g~TpLh~A~~~g~~~~v  172 (209)
                      ||+|+++|+.++|++||++| +++|.+|..|+||||+|++.|+.++|++||++|+|+|.+|.+|+||||+|+++|+.++|
T Consensus        79 Lh~Aa~~g~~~~v~~Ll~~g~~~in~~d~~g~TpL~~A~~~g~~~~v~~Ll~~gadin~~d~~g~t~Lh~Aa~~g~~~iv  158 (234)
T d3b95a1          79 LHLAAKKGHYEVVQYLLSNGQMDVNCQDDGGWTPMIWATEYKHVDLVKLLLSKGSDINIRDNEENICLHWAAFSGCVDIA  158 (234)
T ss_pred             hhhhhhcCchhhhhhhhccCCcccccccCCCCcchhhccccccHHHHHHHHhcCCccccCCCcccchhhhhhhcccchHH


Q ss_pred             HHHHHCCCCCCCCCCCCCCHHHHHHHcCCHHHHHhh
Q d1ot8a_         173 KALLDNFANREITDHMDRLPRDVASERLHHDIVRLL  208 (209)
Q Consensus       173 ~~Ll~~ga~~~~~d~~g~tpL~~A~~~g~~~vv~~L  208 (209)
                      ++||++|+|+|.+|..|+||||+|+++|+.++|++|
T Consensus       159 ~~Ll~~gad~n~~~~~g~TpLh~Aa~~g~~~~v~~L  194 (234)
T d3b95a1         159 EILLAAKCDLHAVNIHGDSPLHIAARENRYDCVVLF  194 (234)
T ss_pred             HHHHHhhcccccCccCCCCchhhccccCHHHHHHHH


No 12 
>d1n11a_ d.211.1.1 (A:) Ankyrin-R {Human (Homo sapiens) [TaxId: 9606]}
Probab=100.00  E-value=1.5e-61  Score=430.38  Aligned_cols=206  Identities=29%  Similarity=0.361  Sum_probs=0.0

Q ss_pred             CHHHHHHHHHCCCCCCccCCCCCCCHHHHHHHcCCHHHHHHHHHcCCccCcCCCCCCCchhHhhHHhhhhhhhhhHhhcc
Q d1ot8a_           1 TAQVISDLLAQGAELNATMDKTGETSLHLAARFARADAAKRLLDAGADANSQDNTGRTPLHAAVAADAMGVFQILLRNRA   80 (209)
Q Consensus         1 s~eiv~~Ll~~Ga~vn~~~d~~G~T~Lh~Aa~~g~~~~v~~Ll~~Gadvn~~d~~g~TpLh~A~~~~~~~iv~~Ll~~~~   80 (209)
                      ..|||++||++|+++|.+ |.+|+||||+||+.|+.++|++||++|+|+|.+|.+|+||||+|++.|+.++|++||+.++
T Consensus       177 ~~~iv~~Ll~~gad~~~~-d~~g~TpLh~A~~~g~~~~v~~Ll~~ga~vn~~d~~g~TpL~~A~~~g~~~~v~~Ll~~ga  255 (408)
T d1n11a_         177 NLDIVKLLLPRGGSPHSP-AWNGYTPLHIAAKQNQVEVARSLLQYGGSANAESVQGVTPLHLAAQEGHAEMVALLLSKQA  255 (408)
T ss_pred             CchheeeccCCCCCCCCC-cccCcCCchhcchhcHHHHHHHHHhcCCCccccccccccchhccccccchHHHHHHHHhhh


Q ss_pred             cccccccccCChhHHHHHHHHHhccccccccCcCccccccccchhHHHHHHHhcchhHHHHHhHHhcccccccccCCCch
Q d1ot8a_          81 TNLNARMHDGTTPLILAARLAIEGMVEDLITADADINAADNSGKTALHWAAAVNNTEAVNILLMHHANRDAQDDKDETPL  160 (209)
Q Consensus        81 ~d~~~~~~~g~TpL~~A~~~g~~~~v~~Ll~~gadvn~~d~~g~T~Lh~Aa~~g~~~iv~~Ll~~ga~~n~~d~~g~TpL  160 (209)
                       |+|.+|.+|+||||+|++.|+.+++++|+++|+++|.+|..|+||||+||.+|+.++|++||++|+|+|.+|.+|+|||
T Consensus       256 -d~n~~d~~g~TpLh~A~~~g~~~iv~~Ll~~gadvn~~d~~g~TpLh~A~~~g~~~~v~~Ll~~gadin~~d~~G~TpL  334 (408)
T d1n11a_         256 -NGNLGNKSGLTPLHLVAQEGHVPVADVLIKHGVMVDATTRMGYTPLHVASHYGNIKLVKFLLQHQADVNAKTKLGYSPL  334 (408)
T ss_pred             -cccccccccccchhhhcccCCcchhceehhcceeeecccccCCCcccccccccChhhHhhHhhcCCccccCCCCCCCHH


Q ss_pred             hhhcccccHHHHHHHHHCCCCCCCCCCCCCCHHHHHHHcCCHHHHHhh
Q d1ot8a_         161 FLAAREGSYEASKALLDNFANREITDHMDRLPRDVASERLHHDIVRLL  208 (209)
Q Consensus       161 h~A~~~g~~~~v~~Ll~~ga~~~~~d~~g~tpL~~A~~~g~~~vv~~L  208 (209)
                      |+||++|+.++|++||++|||++.+|.+|+||||+|+++||.+||++|
T Consensus       335 h~A~~~g~~~iv~~Ll~~Gad~~~~d~~G~TpL~~A~~~g~~~iv~~L  382 (408)
T d1n11a_         335 HQAAQQGHTDIVTLLLKNGASPNEVSSDGTTPLAIAKRLGYISVTDVL  382 (408)
T ss_pred             HHHHHcCCHHHHHHHHHCCCCCCCCCCCCCCHHHHHHHcCCHHHHHHH


No 13 
>d5y4fa_ d.211.1.0 (A:) automated matches {Human (Homo sapiens) [TaxId: 9606]}
Probab=100.00  E-value=1.8e-61  Score=430.65  Aligned_cols=206  Identities=32%  Similarity=0.341  Sum_probs=0.0

Q ss_pred             CHHHHHHHHHCCCCCCccCCCCCCCHHHHHHHcCCHHHHHHHHHcCCccCcCCCCCCCchhHhhHHhhhhhhhhhHhhcc
Q d1ot8a_           1 TAQVISDLLAQGAELNATMDKTGETSLHLAARFARADAAKRLLDAGADANSQDNTGRTPLHAAVAADAMGVFQILLRNRA   80 (209)
Q Consensus         1 s~eiv~~Ll~~Ga~vn~~~d~~G~T~Lh~Aa~~g~~~~v~~Ll~~Gadvn~~d~~g~TpLh~A~~~~~~~iv~~Ll~~~~   80 (209)
                      ..|||++||++|+|+|.+ |++|+||||+|++.|+.++|++||++|+|+|.+|.+|+||||+|++.|+.++|++||++++
T Consensus       178 ~~~iv~~Ll~~ga~~n~~-~~~g~TpL~~A~~~g~~~~v~~Ll~~gadvn~~d~~g~TpL~~A~~~g~~~iv~~Ll~~ga  256 (415)
T d5y4fa_         178 NQKVALLLLEKGASPHAT-AKNGYTPLHIAAKKNQMQIASTLLNYGAETNIVTKQGVTPLHLASQEGHTDMVTLLLDKGA  256 (415)
T ss_pred             chhhhhhhhccCCCCccc-cccCccchHHhHHhcchHHHhhhhccccccccccccCCcccccCCccCCchhhhhhhhccc


Q ss_pred             cccccccccCChhHHHHHHHHHhccccccccCcCccccccccchhHHHHHHHhcchhHHHHHhHHhcccccccccCCCch
Q d1ot8a_          81 TNLNARMHDGTTPLILAARLAIEGMVEDLITADADINAADNSGKTALHWAAAVNNTEAVNILLMHHANRDAQDDKDETPL  160 (209)
Q Consensus        81 ~d~~~~~~~g~TpL~~A~~~g~~~~v~~Ll~~gadvn~~d~~g~T~Lh~Aa~~g~~~iv~~Ll~~ga~~n~~d~~g~TpL  160 (209)
                       |+|.+|.+|+||||+|++.|+.+++++|+++|+|+|.+|..|+||||+||.+|+.++|++||++|+|+|.+|.+|+|||
T Consensus       257 -dvn~~d~~g~T~Lh~A~~~~~~~iv~~Ll~~gad~n~~d~~g~TpL~~A~~~g~~~~v~~Ll~~gadvn~~d~~g~TpL  335 (415)
T d5y4fa_         257 -NIHMSTKSGLTSLHLAAQEDKVNVADILTKHGADQDAHTKLGYTPLIVACHYGNVKMVNFLLKQGANVNAKTKNGYTPL  335 (415)
T ss_pred             -ccccccccCchhhHHhchhcccccchhccccccccccchhcCCCchhccccccChhhHhHHhhccccccCcccCCCCHH


Q ss_pred             hhhcccccHHHHHHHHHCCCCCCCCCCCCCCHHHHHHHcCCHHHHHhh
Q d1ot8a_         161 FLAAREGSYEASKALLDNFANREITDHMDRLPRDVASERLHHDIVRLL  208 (209)
Q Consensus       161 h~A~~~g~~~~v~~Ll~~ga~~~~~d~~g~tpL~~A~~~g~~~vv~~L  208 (209)
                      |+||++|+.++|++||++|||++.+|..|+||||+|+++||.+||++|
T Consensus       336 h~A~~~g~~~iv~~Ll~~Gad~~~~d~~G~TpL~~A~~~g~~~iv~~L  383 (415)
T d5y4fa_         336 HQAAQQGHTHIINVLLQHGAKPNATTANGNTALAIAKRLGYISVVDTL  383 (415)
T ss_pred             HHHHHcCCHHHHHHHHHCCCCCCCCCCCCCCHHHHHHHcCCHHHHHHH


No 14 
>d2fo1e1 d.211.1.1 (E:1021-1297) Lin-12 {Nematode (Caenorhabditis elegans) [TaxId: 6239]}
Probab=100.00  E-value=2.4e-61  Score=408.60  Aligned_cols=208  Identities=32%  Similarity=0.460  Sum_probs=0.0

Q ss_pred             CHHHHHHHH--------HCCCCCCccCCCCCCCHHHHHHHcCCHHHHHHHHHcCCccCcCCCCCCCchhHhhHHhhhhhh
Q d1ot8a_           1 TAQVISDLL--------AQGAELNATMDKTGETSLHLAARFARADAAKRLLDAGADANSQDNTGRTPLHAAVAADAMGVF   72 (209)
Q Consensus         1 s~eiv~~Ll--------~~Ga~vn~~~d~~G~T~Lh~Aa~~g~~~~v~~Ll~~Gadvn~~d~~g~TpLh~A~~~~~~~iv   72 (209)
                      +.|+|++||        ++|+|||.+ |.+|+||||+||++|+.++|++||++|||+|.+|.+|+||||+|+++|+.++|
T Consensus        45 ~~~~v~~Ll~~~~~~l~~~gadvn~~-d~~g~TpLh~A~~~g~~~iv~~Ll~~gad~~~~d~~g~TpLh~A~~~g~~~~v  123 (277)
T d2fo1e1          45 SAEKSEDLIVHEAKECIAAGADVNAM-DCDENTPLMLAVLARRRRLVAYLMKAGADPTIYNKSERSALHQAAANRDFGMM  123 (277)
T ss_pred             CHHHHHHHHHhhhhhhhccCCCcccc-CCCCCchhHHHHHHHHHHHHHHHHHccCCCccccccchhHHHHHHHhhhHhHH


Q ss_pred             hhhHhhc--ccccccccccCChhHHHHHHHH---HhccccccccCcCcccc--------ccccchhHHHHHHHhcchhHH
Q d1ot8a_          73 QILLRNR--ATNLNARMHDGTTPLILAARLA---IEGMVEDLITADADINA--------ADNSGKTALHWAAAVNNTEAV  139 (209)
Q Consensus        73 ~~Ll~~~--~~d~~~~~~~g~TpL~~A~~~g---~~~~v~~Ll~~gadvn~--------~d~~g~T~Lh~Aa~~g~~~iv  139 (209)
                      ++||+..  +.+++.+|.+|+||||+|++.+   ..+++++|+++|++++.        +|.+|+||||+||.+|+.++|
T Consensus       124 ~~LL~~~~~~~d~~~~d~~g~TpL~~Aa~~~~~~~~~~~~~Ll~~ga~~~~~~~~~~~~~~~~g~T~Lh~Aa~~g~~~~v  203 (277)
T d2fo1e1         124 VYMLNSTKLKGDIEELDRNGMTALMIVAHNEGRDQVASAKLLVEKGAKVDYDGAARKDSEKYKGRTALHYAAQVSNMPIV  203 (277)
T ss_pred             HHHhhhhhhcccHHHhccccchhhehhcccCCCccccccccchhcCCccCccCCccccchhhcccchhHhchhhcCCCcc


Q ss_pred             HHHh-HHhcccccccccCCCchhhhcccccHHHHHHHHHCCCCCCCCCCCCCCHHHHHHHcCCHHHHHhhC
Q d1ot8a_         140 NILL-MHHANRDAQDDKDETPLFLAAREGSYEASKALLDNFANREITDHMDRLPRDVASERLHHDIVRLLD  209 (209)
Q Consensus       140 ~~Ll-~~ga~~n~~d~~g~TpLh~A~~~g~~~~v~~Ll~~ga~~~~~d~~g~tpL~~A~~~g~~~vv~~L~  209 (209)
                      ++|| +.|+++|.+|.+|+||||+||++|+.++|++||++|||++.+|..|+||||+|+++||.+||++|.
T Consensus       204 ~~Ll~~~g~~vn~~d~~G~TpLh~Aa~~g~~~~v~~Ll~~ga~v~~~d~~g~TpL~~A~~~g~~~iv~lLl  274 (277)
T d2fo1e1         204 KYLVGEKGSNKDKQDEDGKTPIMLAAQEGRIEVVMYLIQQGASVEAVDATDHTARQLAQANNHHNIVDIFD  274 (277)
T ss_pred             ccccCCCCCCCCcCCcCcCCHHHHHHHcCCHHHHHHHHHCCCCCCCCCCCCCCHHHHHHHCCCHHHHHHHH


No 15 
>d1n11a_ d.211.1.1 (A:) Ankyrin-R {Human (Homo sapiens) [TaxId: 9606]}
Probab=100.00  E-value=1.3e-60  Score=424.27  Aligned_cols=206  Identities=33%  Similarity=0.397  Sum_probs=0.0

Q ss_pred             CHHHHHHHHHCCCCCCccCCCCCCCHHHHHHHcCCHHHHHHHHHcCCccCcCCCCCCCchhHhhHHhhhhhhhhhHhhcc
Q d1ot8a_           1 TAQVISDLLAQGAELNATMDKTGETSLHLAARFARADAAKRLLDAGADANSQDNTGRTPLHAAVAADAMGVFQILLRNRA   80 (209)
Q Consensus         1 s~eiv~~Ll~~Ga~vn~~~d~~G~T~Lh~Aa~~g~~~~v~~Ll~~Gadvn~~d~~g~TpLh~A~~~~~~~iv~~Ll~~~~   80 (209)
                      +.+||++||++|+++|.+ |.+|+||||+|+++|+.++|++|+++|+|+|.+|.+|+||||+|+++|+.++|++||+.++
T Consensus       144 ~~~iv~~Ll~~ga~~n~~-d~~g~TpL~~A~~~g~~~iv~~Ll~~gad~~~~d~~g~TpLh~A~~~g~~~~v~~Ll~~ga  222 (408)
T d1n11a_         144 KVRVAELLLERDAHPNAA-GKNGLTPLHVAVHHNNLDIVKLLLPRGGSPHSPAWNGYTPLHIAAKQNQVEVARSLLQYGG  222 (408)
T ss_pred             cceeeeeccccCCCCCcC-cccCCchhhccchhcCchheeeccCCCCCCCCCcccCcCCchhcchhcHHHHHHHHHhcCC


Q ss_pred             cccccccccCChhHHHHHHHHHhccccccccCcCccccccccchhHHHHHHHhcchhHHHHHhHHhcccccccccCCCch
Q d1ot8a_          81 TNLNARMHDGTTPLILAARLAIEGMVEDLITADADINAADNSGKTALHWAAAVNNTEAVNILLMHHANRDAQDDKDETPL  160 (209)
Q Consensus        81 ~d~~~~~~~g~TpL~~A~~~g~~~~v~~Ll~~gadvn~~d~~g~T~Lh~Aa~~g~~~iv~~Ll~~ga~~n~~d~~g~TpL  160 (209)
                       ++|.+|.+|+||||+|++.|+.++|++|+++|+|+|.+|.+|+||||+||..|+.+++++||++|+++|.+|.+|+|||
T Consensus       223 -~vn~~d~~g~TpL~~A~~~g~~~~v~~Ll~~gad~n~~d~~g~TpLh~A~~~g~~~iv~~Ll~~gadvn~~d~~g~TpL  301 (408)
T d1n11a_         223 -SANAESVQGVTPLHLAAQEGHAEMVALLLSKQANGNLGNKSGLTPLHLVAQEGHVPVADVLIKHGVMVDATTRMGYTPL  301 (408)
T ss_pred             -CccccccccccchhccccccchHHHHHHHHhhhcccccccccccchhhhcccCCcchhceehhcceeeecccccCCCcc


Q ss_pred             hhhcccccHHHHHHHHHCCCCCCCCCCCCCCHHHHHHHcCCHHHHHhh
Q d1ot8a_         161 FLAAREGSYEASKALLDNFANREITDHMDRLPRDVASERLHHDIVRLL  208 (209)
Q Consensus       161 h~A~~~g~~~~v~~Ll~~ga~~~~~d~~g~tpL~~A~~~g~~~vv~~L  208 (209)
                      |+||++|+.++|++||++|||+|.+|..|+||||+|+++|+.++|++|
T Consensus       302 h~A~~~g~~~~v~~Ll~~gadin~~d~~G~TpLh~A~~~g~~~iv~~L  349 (408)
T d1n11a_         302 HVASHYGNIKLVKFLLQHQADVNAKTKLGYSPLHQAAQQGHTDIVTLL  349 (408)
T ss_pred             cccccccChhhHhhHhhcCCccccCCCCCCCHHHHHHHcCCHHHHHHH


No 16 
>d2dzna_ d.211.1.1 (A:) automated matches {Baker's yeast (Saccharomyces cerevisiae) [TaxId: 4932]}
Probab=100.00  E-value=2e-60  Score=392.40  Aligned_cols=202  Identities=26%  Similarity=0.331  Sum_probs=0.0

Q ss_pred             HHHHHHH-HCCCCCCccCCCCCCCHHHHHHHcCCHHHHHHHHHcCCccCc---CCCCCCCchhHhhHHhhhhhhhhhHhh
Q d1ot8a_           3 QVISDLL-AQGAELNATMDKTGETSLHLAARFARADAAKRLLDAGADANS---QDNTGRTPLHAAVAADAMGVFQILLRN   78 (209)
Q Consensus         3 eiv~~Ll-~~Ga~vn~~~d~~G~T~Lh~Aa~~g~~~~v~~Ll~~Gadvn~---~d~~g~TpLh~A~~~~~~~iv~~Ll~~   78 (209)
                      ++|+.|| ++|++++ ..|.+|+||||+||+.|+.++|++||++|++++.   +|++|+||||+|++.|+.++|++|++.
T Consensus        14 ~~v~~LL~~~~~~~~-~~d~~g~TpLh~Aa~~g~~~iv~~LL~~ga~~~~~~~~d~~g~TpLh~A~~~g~~~~v~~Ll~~   92 (226)
T d2dzna_          14 FKVQELLHSKPSLLL-QKDQDGRIPLHWSVSFQAHEITSFLLSKMENVNLDDYPDDSGWTPFHIACSVGNLEVVKSLYDR   92 (226)
T ss_pred             HHHHHHHHhCCcccc-cCCCCCCcHHHHHHHCCCccceeeeecccccCChhcCCCcCCCCcceeecccCCcccchhccCC


Q ss_pred             c-ccccccccccCChhHHHHHHHHHhccccccccCcCccccccccchhHHHHHHHhcchhHHHHHhHHh-cccccccccC
Q d1ot8a_          79 R-ATNLNARMHDGTTPLILAARLAIEGMVEDLITADADINAADNSGKTALHWAAAVNNTEAVNILLMHH-ANRDAQDDKD  156 (209)
Q Consensus        79 ~-~~d~~~~~~~g~TpL~~A~~~g~~~~v~~Ll~~gadvn~~d~~g~T~Lh~Aa~~g~~~iv~~Ll~~g-a~~n~~d~~g  156 (209)
                      + ..|++.++.+|+||||+|++.|+.+++++|+++|++++.+|.+|+||||+||+.|+.++|++|+++| +++|.+|.+|
T Consensus        93 ~~~~di~~~~~~g~t~Lh~A~~~g~~~~v~~Ll~~ga~v~~~d~~g~TpLh~Aa~~g~~~iv~~Ll~~g~~~vn~~d~~g  172 (226)
T d2dzna_          93 PLKPDLNKITNQGVTCLHLAVGKKWFEVSQFLIENGASVRIKDKFNQIPLHRAASVGSLKLIELLCGLGKSAVNWQDKQG  172 (226)
T ss_pred             CCCCCcccccccccceeehhcccchhcccchhHhcCCceehhhccccCCcccccccCchhHHHHHhccCcccccccccCc


Q ss_pred             CCchhhhcccccHHHHHHHHHC-CCCCCCCCCCCCCHHHHHHHcCCHHHHHhh
Q d1ot8a_         157 ETPLFLAAREGSYEASKALLDN-FANREITDHMDRLPRDVASERLHHDIVRLL  208 (209)
Q Consensus       157 ~TpLh~A~~~g~~~~v~~Ll~~-ga~~~~~d~~g~tpL~~A~~~g~~~vv~~L  208 (209)
                      +||||+|+++|+.++|++||++ |||++.+|.+|+||||+|+   +.+|+++|
T Consensus       173 ~TpLh~A~~~g~~~~v~~Ll~~~gad~~~~d~~G~T~l~~A~---~~~i~~~L  222 (226)
T d2dzna_         173 WTPLFHALAEGHGDAAVLLVEKYGAEYDLVDNKGAKAEDVAL---NEQVKKFF  222 (226)
T ss_pred             chHHHHHHHcCCHHHHHHHHHHhCCCCcCcCCCCCCHHHHHh---cHHHHHHH


No 17 
>d1s70b_ d.211.1.1 (B:) Myosin phosphatase targeting subunit 1, MYPT1 {Chicken (Gallus gallus) [TaxId: 9031]}
Probab=100.00  E-value=2.2e-60  Score=405.83  Aligned_cols=203  Identities=32%  Similarity=0.439  Sum_probs=0.0

Q ss_pred             CHHHHHHHHHCCCCCCccCCCCCCCHHHHHHHcCCHHHHHHHHHcCCccCcCCCCCCCchhHhhHHhhhhhhhhhHhhcc
Q d1ot8a_           1 TAQVISDLLAQGAELNATMDKTGETSLHLAARFARADAAKRLLDAGADANSQDNTGRTPLHAAVAADAMGVFQILLRNRA   80 (209)
Q Consensus         1 s~eiv~~Ll~~Ga~vn~~~d~~G~T~Lh~Aa~~g~~~~v~~Ll~~Gadvn~~d~~g~TpLh~A~~~~~~~iv~~Ll~~~~   80 (209)
                      ..|+|++||++|+|||.+ |.+|+||||+||+.|+.++|++||++|||||.+|.+|+||||+|+.+|+.++|++||++++
T Consensus        52 ~~~~v~~LL~~gadvn~~-d~~g~TpLh~Aa~~g~~~iv~~Ll~~gadvn~~d~~g~TpLh~Aa~~g~~~~v~~Ll~~gA  130 (291)
T d1s70b_          52 DTEEVLRLLERGADINYA-NVDGLTALHQACIDDNVDMVKFLVENGANINQPDNEGWIPLHAAASCGYLDIAEYLISQGA  130 (291)
T ss_pred             CHHHHHHHHHCCCCCCcc-CCCCCChhhhcchHcCHHHHHhhHhcCCccCCCCccCcccchhhhhhcchhhHHHHHhccc


Q ss_pred             cccccccccCChhHHHHHHHHHhccccccccC---------------------------cCccccccccchhHHHHHHHh
Q d1ot8a_          81 TNLNARMHDGTTPLILAARLAIEGMVEDLITA---------------------------DADINAADNSGKTALHWAAAV  133 (209)
Q Consensus        81 ~d~~~~~~~g~TpL~~A~~~g~~~~v~~Ll~~---------------------------gadvn~~d~~g~T~Lh~Aa~~  133 (209)
                       |++.+|.+|+||||+|++.|+.++|++|+++                           +.+++..+.+|+||||+||.+
T Consensus       131 -d~~~~d~~g~tpL~~A~~~g~~~iv~~Ll~~~g~d~~~~~~~~~~~l~~~~~~ll~~~~~~~~~~~~~g~tpLh~Aa~~  209 (291)
T d1s70b_         131 -HVGAVNSEGDTPLDIAEEEAMEELLQNEVNRQGVDIEAARKEEERIMLRDARQWLNSGHINDVRHAKSGGTALHVAAAK  209 (291)
T ss_pred             -CCCCCCccCCCchhhhhhhhHHHHHHHHHHhhccchhhhhhcCCCeehhhccHHhhcCCcccccccCCCCchhhhHhhc


Q ss_pred             cchhHHHHHhHHhcccccccccCCCchhhhcccccHHHHHHHHHCCCCCCCCCCCCCCHHHHHHHcCCHHHHHhhC
Q d1ot8a_         134 NNTEAVNILLMHHANRDAQDDKDETPLFLAAREGSYEASKALLDNFANREITDHMDRLPRDVASERLHHDIVRLLD  209 (209)
Q Consensus       134 g~~~iv~~Ll~~ga~~n~~d~~g~TpLh~A~~~g~~~~v~~Ll~~ga~~~~~d~~g~tpL~~A~~~g~~~vv~~L~  209 (209)
                      |+.++|++||++|+|+|.+|.+|+||||+||++|+.++|++||++|||++.+|..|+||||+|++    +++++|+
T Consensus       210 g~~~~v~~Ll~~gadvn~~d~~g~TpLh~A~~~g~~~~v~~Ll~~gAd~~~~~~~g~TpL~~A~~----~~~~~L~  281 (291)
T d1s70b_         210 GYTEVLKLLIQARYDVNIKDYDGWTPLHAAAHWGKEEACRILVENLCDMEAVNKVGQTAFDVADE----DILGYLE  281 (291)
T ss_pred             cchHHHHHHHhCcccCCCCCcCCCCHHHHHHHcCCHHHHHHHHHCCCCCCCCCCCCCCHHHHHCH----HHHHHHH


No 18 
>d1wdya_ d.211.1.1 (A:) RNase L, 2-5a-dependent ribonuclease {Human (Homo sapiens) [TaxId: 9606]}
Probab=100.00  E-value=2.5e-60  Score=404.03  Aligned_cols=205  Identities=28%  Similarity=0.339  Sum_probs=0.0

Q ss_pred             HHHHHHHHCCCCCCccCCCCCCCHHHHHHHcCCHHHHHHHHHcCCccCcCCCCCCCchhHhhHHhhhhhhhhhHhhcccc
Q d1ot8a_           3 QVISDLLAQGAELNATMDKTGETSLHLAARFARADAAKRLLDAGADANSQDNTGRTPLHAAVAADAMGVFQILLRNRATN   82 (209)
Q Consensus         3 eiv~~Ll~~Ga~vn~~~d~~G~T~Lh~Aa~~g~~~~v~~Ll~~Gadvn~~d~~g~TpLh~A~~~~~~~iv~~Ll~~~~~d   82 (209)
                      |+|++||++|||||.+.++.|+||||+||++|+.++|++||++|||+|.+|.+|+||||+|+++|+.++|++||++++ +
T Consensus        19 ~~v~~Ll~~ga~vn~~~~~~g~TpLh~A~~~g~~~iv~~Ll~~gad~~~~~~~g~TpL~~A~~~g~~~iv~~Ll~~ga-d   97 (285)
T d1wdya_          19 DLVQQLLEGGANVNFQEEEGGWTPLHNAVQMSREDIVELLLRHGADPVLRKKNGATPFLLAAIAGSVKLLKLFLSKGA-D   97 (285)
T ss_pred             HHHHHHHHCCCCCCCCCCCCCCCHHHHHHHCCCHHHHHHHHHcCCCcccccccCCchHHHhHHhcchHHHHHHHHcCC-C


Q ss_pred             cccccccCChhHHHHHHHHHhccccccccCcCcccccccc----------chhHHHHHHHhcchhHHHHHh-HHhccccc
Q d1ot8a_          83 LNARMHDGTTPLILAARLAIEGMVEDLITADADINAADNS----------GKTALHWAAAVNNTEAVNILL-MHHANRDA  151 (209)
Q Consensus        83 ~~~~~~~g~TpL~~A~~~g~~~~v~~Ll~~gadvn~~d~~----------g~T~Lh~Aa~~g~~~iv~~Ll-~~ga~~n~  151 (209)
                      +|.+|.+|+||||+|+++|+.++|++|+++|++++.++..          |.||||+|+++|+.++|++|| +.|+++|.
T Consensus        98 vn~~d~~g~TpL~~A~~~g~~~iv~~Ll~~ga~~~~~~~~~~~~~~~~~~g~tpL~~Aa~~g~~~~v~~LL~~~ga~vn~  177 (285)
T d1wdya_          98 VNECDFYGFTAFMEAAVYGKVKALKFLYKRGANVNLRRKTKEDQERLRKGGATALMDAAEKGHVEVLKILLDEMGADVNA  177 (285)
T ss_pred             CccccccchhhHHHHHHHchhhhHHHHHhcCCceeeeecchhhHHHHhhccccHHHHHhhhccceEehhhHhhcCccccc


Q ss_pred             ccccCCCchhhhcccccHH----HHHHHHHCCCCCCCCCCCCCCHHHHHHHcCCHHHHHhh
Q d1ot8a_         152 QDDKDETPLFLAAREGSYE----ASKALLDNFANREITDHMDRLPRDVASERLHHDIVRLL  208 (209)
Q Consensus       152 ~d~~g~TpLh~A~~~g~~~----~v~~Ll~~ga~~~~~d~~g~tpL~~A~~~g~~~vv~~L  208 (209)
                      +|.+|+||||+|+..|+..    ++++|+++||++|.+|..|+||||+|+++||.++|++|
T Consensus       178 ~d~~g~t~L~~A~~~~~~~~~~~i~~lLl~~gadvn~~d~~g~TpLh~Aa~~g~~~iv~~L  238 (285)
T d1wdya_         178 CDNMGRNALIHALLSSDDSDVEAITHLLLDHGADVNVRGERGKTPLILAVEKKHLGLVQRL  238 (285)
T ss_pred             cccccccchHHHHhcCCCCcchHHHHhccccCCCcccCCcCCCCchhHHHHcCCHHHHHHH


No 19 
>d1wdya_ d.211.1.1 (A:) RNase L, 2-5a-dependent ribonuclease {Human (Homo sapiens) [TaxId: 9606]}
Probab=100.00  E-value=2.9e-60  Score=403.68  Aligned_cols=206  Identities=29%  Similarity=0.344  Sum_probs=0.0

Q ss_pred             CHHHHHHHHHCCCCCCccCCCCCCCHHHHHHHcCCHHHHHHHHHcCCccCcCCCCCCCchhHhhHHhhhhhhhhhHhhcc
Q d1ot8a_           1 TAQVISDLLAQGAELNATMDKTGETSLHLAARFARADAAKRLLDAGADANSQDNTGRTPLHAAVAADAMGVFQILLRNRA   80 (209)
Q Consensus         1 s~eiv~~Ll~~Ga~vn~~~d~~G~T~Lh~Aa~~g~~~~v~~Ll~~Gadvn~~d~~g~TpLh~A~~~~~~~iv~~Ll~~~~   80 (209)
                      +.+||++||++|||+|.+ |.+|+||||+||+.|+.++|++||++|||+|.+|..|+||||+|+.+|+.++|++||++++
T Consensus        51 ~~~iv~~Ll~~gad~~~~-~~~g~TpL~~A~~~g~~~iv~~Ll~~gadvn~~d~~g~TpL~~A~~~g~~~iv~~Ll~~ga  129 (285)
T d1wdya_          51 REDIVELLLRHGADPVLR-KKNGATPFLLAAIAGSVKLLKLFLSKGADVNECDFYGFTAFMEAAVYGKVKALKFLYKRGA  129 (285)
T ss_pred             CHHHHHHHHHcCCCcccc-cccCCchHHHhHHhcchHHHHHHHHcCCCCccccccchhhHHHHHHHchhhhHHHHHhcCC


Q ss_pred             ccccccccc----------CChhHHHHHHHHHhccccccc-cCcCccccccccchhHHHHHHHhcchh----HHHHHhHH
Q d1ot8a_          81 TNLNARMHD----------GTTPLILAARLAIEGMVEDLI-TADADINAADNSGKTALHWAAAVNNTE----AVNILLMH  145 (209)
Q Consensus        81 ~d~~~~~~~----------g~TpL~~A~~~g~~~~v~~Ll-~~gadvn~~d~~g~T~Lh~Aa~~g~~~----iv~~Ll~~  145 (209)
                       +++.++..          |+||||+|+++|+.++|++|| +.|+++|.+|..|+||||+|+..++..    ++++|+++
T Consensus       130 -~~~~~~~~~~~~~~~~~~g~tpL~~Aa~~g~~~~v~~LL~~~ga~vn~~d~~g~t~L~~A~~~~~~~~~~~i~~lLl~~  208 (285)
T d1wdya_         130 -NVNLRRKTKEDQERLRKGGATALMDAAEKGHVEVLKILLDEMGADVNACDNMGRNALIHALLSSDDSDVEAITHLLLDH  208 (285)
T ss_pred             -ceeeeecchhhHHHHhhccccHHHHHhhhccceEehhhHhhcCccccccccccccchHHHHhcCCCCcchHHHHhcccc


Q ss_pred             hcccccccccCCCchhhhcccccHHHHHHHHHC-CCCCCCCCCCCCCHHHHHHHcCCHHHHHhh
Q d1ot8a_         146 HANRDAQDDKDETPLFLAAREGSYEASKALLDN-FANREITDHMDRLPRDVASERLHHDIVRLL  208 (209)
Q Consensus       146 ga~~n~~d~~g~TpLh~A~~~g~~~~v~~Ll~~-ga~~~~~d~~g~tpL~~A~~~g~~~vv~~L  208 (209)
                      |+++|.+|.+|+||||+||++|+.++|++||++ |+|+|.+|.+|+||||+|+++||.+||++|
T Consensus       209 gadvn~~d~~g~TpLh~Aa~~g~~~iv~~LL~~~~advn~~d~~G~TpL~~A~~~g~~~iv~~L  272 (285)
T d1wdya_         209 GADVNVRGERGKTPLILAVEKKHLGLVQRLLEQEHIEINDTDSDGKTALLLAVELKLKKIAELL  272 (285)
T ss_pred             CCCcccCCcCCCCchhHHHHcCCHHHHHHHHHhCCCCCCCCCCCCCCHHHHHHHCCCHHHHHHH


No 20 
>d5y4fa_ d.211.1.0 (A:) automated matches {Human (Homo sapiens) [TaxId: 9606]}
Probab=100.00  E-value=2.9e-60  Score=422.96  Aligned_cols=206  Identities=32%  Similarity=0.411  Sum_probs=0.0

Q ss_pred             CHHHHHHHHHCCCCCCccCCCCCCCHHHHHHHcCCHHHHHHHHHcCCccCcCCCCCCCchhHhhHHhhhhhhhhhHhhcc
Q d1ot8a_           1 TAQVISDLLAQGAELNATMDKTGETSLHLAARFARADAAKRLLDAGADANSQDNTGRTPLHAAVAADAMGVFQILLRNRA   80 (209)
Q Consensus         1 s~eiv~~Ll~~Ga~vn~~~d~~G~T~Lh~Aa~~g~~~~v~~Ll~~Gadvn~~d~~g~TpLh~A~~~~~~~iv~~Ll~~~~   80 (209)
                      +.|+|++||++|+++| ..|.+|+||||+|+++|+.++|++|+++|+|+|.+|.+|+||||+|+++|+.++|++||++++
T Consensus       145 ~~~~v~~Ll~~ga~~~-~~~~~g~TpL~~A~~~g~~~iv~~Ll~~ga~~n~~~~~g~TpL~~A~~~g~~~~v~~Ll~~ga  223 (415)
T d5y4fa_         145 SLDVAKLLLQRRAAAD-SAGKNGLTPLHVAAHYDNQKVALLLLEKGASPHATAKNGYTPLHIAAKKNQMQIASTLLNYGA  223 (415)
T ss_pred             ccchHHHHHHHHHHhc-cccccCCchhHhhchhcchhhhhhhhccCCCCccccccCccchHHhHHhcchHHHhhhhcccc


Q ss_pred             cccccccccCChhHHHHHHHHHhccccccccCcCccccccccchhHHHHHHHhcchhHHHHHhHHhcccccccccCCCch
Q d1ot8a_          81 TNLNARMHDGTTPLILAARLAIEGMVEDLITADADINAADNSGKTALHWAAAVNNTEAVNILLMHHANRDAQDDKDETPL  160 (209)
Q Consensus        81 ~d~~~~~~~g~TpL~~A~~~g~~~~v~~Ll~~gadvn~~d~~g~T~Lh~Aa~~g~~~iv~~Ll~~ga~~n~~d~~g~TpL  160 (209)
                       |+|.+|.+|+||||+|++.|+.++|++||++|+|+|.+|.+|+||||+|+.+|+.+++++|+++|+|+|.+|.+|+|||
T Consensus       224 -dvn~~d~~g~TpL~~A~~~g~~~iv~~Ll~~gadvn~~d~~g~T~Lh~A~~~~~~~iv~~Ll~~gad~n~~d~~g~TpL  302 (415)
T d5y4fa_         224 -ETNIVTKQGVTPLHLASQEGHTDMVTLLLDKGANIHMSTKSGLTSLHLAAQEDKVNVADILTKHGADQDAHTKLGYTPL  302 (415)
T ss_pred             -ccccccccCCcccccCCccCCchhhhhhhhcccccccccccCchhhHHhchhcccccchhccccccccccchhcCCCch


Q ss_pred             hhhcccccHHHHHHHHHCCCCCCCCCCCCCCHHHHHHHcCCHHHHHhh
Q d1ot8a_         161 FLAAREGSYEASKALLDNFANREITDHMDRLPRDVASERLHHDIVRLL  208 (209)
Q Consensus       161 h~A~~~g~~~~v~~Ll~~ga~~~~~d~~g~tpL~~A~~~g~~~vv~~L  208 (209)
                      |+||++|+.++|++||++|||+|.+|.+|+||||+|+++||.++|++|
T Consensus       303 ~~A~~~g~~~~v~~Ll~~gadvn~~d~~g~TpLh~A~~~g~~~iv~~L  350 (415)
T d5y4fa_         303 IVACHYGNVKMVNFLLKQGANVNAKTKNGYTPLHQAAQQGHTHIINVL  350 (415)
T ss_pred             hccccccChhhHhHHhhccccccCcccCCCCHHHHHHHcCCHHHHHHH


No 21 
>d3d9ha_ d.211.1.1 (A:) ASB9 {Human (Homo sapiens) [TaxId: 9606]}
Probab=100.00  E-value=2.3e-59  Score=388.56  Aligned_cols=198  Identities=23%  Similarity=0.228  Sum_probs=0.0

Q ss_pred             HHHHHHHCCCCCCccCCCCCCCHHHHHHHcCCHHHHHHHHHcCCccCcCCCCCCCchhHhhHHhhhhhhhhhHhhccccc
Q d1ot8a_           4 VISDLLAQGAELNATMDKTGETSLHLAARFARADAAKRLLDAGADANSQDNTGRTPLHAAVAADAMGVFQILLRNRATNL   83 (209)
Q Consensus         4 iv~~Ll~~Ga~vn~~~d~~G~T~Lh~Aa~~g~~~~v~~Ll~~Gadvn~~d~~g~TpLh~A~~~~~~~iv~~Ll~~~~~d~   83 (209)
                      +|++|    ++++...|.+|+||||+||.+|+.++|++||++|+|+|.+|.+|+||||+|+..|+.++|++||++++ ++
T Consensus         3 ~~~~~----~~p~~~~~~~g~TpLh~Aa~~G~~~~v~~Ll~~gadvn~~d~~g~TpLh~Aa~~g~~~~v~~LL~~gA-~v   77 (235)
T d3d9ha_           3 GIRLL----SNPLMGDAVSDWSPMHEAAIHGHQLSLRNLISQGWAVNIITADHVSPLHEACLGGHLSCVKILLKHGA-QV   77 (235)
T ss_pred             Cceee----cCcccCCCCCCCCHHHHHHHcCCHHHHHHHHHCCCCCcccCCCCCChhhhhhhccchhhHHhHHHccC-cc


Q ss_pred             ccccccCChhHHHHHHHHHhccccccccCcCccccccccchhHHHHHHHhcchhHHHHHhHHhcccccccccCCCchhhh
Q d1ot8a_          84 NARMHDGTTPLILAARLAIEGMVEDLITADADINAADNSGKTALHWAAAVNNTEAVNILLMHHANRDAQDDKDETPLFLA  163 (209)
Q Consensus        84 ~~~~~~g~TpL~~A~~~g~~~~v~~Ll~~gadvn~~d~~g~T~Lh~Aa~~g~~~iv~~Ll~~ga~~n~~d~~g~TpLh~A  163 (209)
                      |.++.+|+||||+|+..|+.+++++||++|++++..+ +|.||||+||.+|+.+++++||++|+++|.+|.+|.||||+|
T Consensus        78 n~~~~~g~TpLh~A~~~g~~~iv~~LL~~ga~v~~~~-~~~tpLh~A~~~g~~~~v~~Ll~~ga~vn~~~~~g~tpL~~A  156 (235)
T d3d9ha_          78 NGVTADWHTPLFNACVSGSWDCVNLLLQHGASVQPES-DLASPIHEAARRGHVECVNSLIAYGGNIDHKISHLGTPLYLA  156 (235)
T ss_pred             cCccccCCchhhcccccCChhhHHHHhhcCCCCCCcc-ccCCChHHhcccCCccchhhHHhccCcccceecccCCchhhh


Q ss_pred             cccccHHHHHHHHHCCCCCCCCCCCCCCHHHHHHHcCCHHHHHhh
Q d1ot8a_         164 AREGSYEASKALLDNFANREITDHMDRLPRDVASERLHHDIVRLL  208 (209)
Q Consensus       164 ~~~g~~~~v~~Ll~~ga~~~~~d~~g~tpL~~A~~~g~~~vv~~L  208 (209)
                      |++|+.++|++||++|||+| ++..+.||||+|++.|+.+||++|
T Consensus       157 ~~~g~~~iv~~LL~~gadvn-~~~~~~tpLh~A~~~g~~~iv~~L  200 (235)
T d3d9ha_         157 CENQQRACVKKLLESGADVN-QGKGQDSPLHAVVRTASEELACLL  200 (235)
T ss_pred             hhhhhHHHHHHHhhcCCCcc-CCCCCCCchhHHHHhCCHHHHHHH


No 22 
>d3eu9a1 d.211.1.0 (A:51-281) automated matches {Human (Homo sapiens) [TaxId: 9606]}
Probab=100.00  E-value=3.4e-59  Score=386.69  Aligned_cols=188  Identities=23%  Similarity=0.283  Sum_probs=0.0

Q ss_pred             CCCCCCHHHHHHHcCCHHHHHHHHHcCCccCcCCCCCCCchhHhhHHhhhhhhhhhHhhccccccccccc-CChhHHHHH
Q d1ot8a_          20 DKTGETSLHLAARFARADAAKRLLDAGADANSQDNTGRTPLHAAVAADAMGVFQILLRNRATNLNARMHD-GTTPLILAA   98 (209)
Q Consensus        20 d~~G~T~Lh~Aa~~g~~~~v~~Ll~~Gadvn~~d~~g~TpLh~A~~~~~~~iv~~Ll~~~~~d~~~~~~~-g~TpL~~A~   98 (209)
                      |..|+||||+||++|+.++|++||++|+|+|.+|++|+||||+|+.+|+.++|++||++++ ++|.++.+ |+||||+|+
T Consensus         4 d~~g~t~L~~A~~~G~~~~v~~Ll~~gadin~~d~~g~T~Lh~Aa~~g~~~iv~~Ll~~ga-~~~~~~~~~g~tpLh~Aa   82 (231)
T d3eu9a1           4 DDYSTWDIVKATQYGIYERCRELVEAGYDVRQPDKENVTLLHWAAINNRIDLVKYYISKGA-IVDQLGGDLNSTPLHWAT   82 (231)
T ss_pred             CCCCCCHHHHHHHcCCHHHHHHHHHCCCCCCCCCCCCCCHHHHHHHcCchhHHHhhhccCc-ccccCCCCcCCchhhhhh


Q ss_pred             HHHHhccccccccCcCccccccccchhHHHHHHHhcchhHHHHHhHHhcccccccccCCCchhhhccccc-HHHHHHHHH
Q d1ot8a_          99 RLAIEGMVEDLITADADINAADNSGKTALHWAAAVNNTEAVNILLMHHANRDAQDDKDETPLFLAAREGS-YEASKALLD  177 (209)
Q Consensus        99 ~~g~~~~v~~Ll~~gadvn~~d~~g~T~Lh~Aa~~g~~~iv~~Ll~~ga~~n~~d~~g~TpLh~A~~~g~-~~~v~~Ll~  177 (209)
                      ..|+.++|++|+++|+|++.+|.+|+||||+||..|+.++|++|+++|+++|.+|..|+||||+||.+|+ .+++++|++
T Consensus        83 ~~g~~~~v~~Ll~~gad~~~~d~~g~tpLh~Aa~~g~~~iv~~Ll~~ga~in~~d~~G~TpL~~Aa~~~~~~~~v~lLl~  162 (231)
T d3eu9a1          83 RQGHLSMVVQLMKYGADPSLIDGEGCSCIHLAAQFGHTSIVAYLIAKGQDVDMMDQNGMTPLMWAAYRTHSVDPTRLLLT  162 (231)
T ss_pred             hcchhHhHHHHHhcCCCccccCCCcchhhhHhhhcCcchhhHHHHHhcccchhccccCCchHHHHHhhhcccCccccccc


Q ss_pred             CCCCCCCCCC-CCCCHHHHHHHcCCHHHHHhh
Q d1ot8a_         178 NFANREITDH-MDRLPRDVASERLHHDIVRLL  208 (209)
Q Consensus       178 ~ga~~~~~d~-~g~tpL~~A~~~g~~~vv~~L  208 (209)
                      +|++++.+|. .|+||||+|+++||.++|++|
T Consensus       163 ~ga~vn~~d~~~g~T~Lh~A~~~g~~~~v~~L  194 (231)
T d3eu9a1         163 FNVSVNLGDKYHKNTALHWAVLAGNTTVISLL  194 (231)
T ss_pred             cCccccccccccccchHHHHHHhCCHHHHHHH


No 23 
>d2fo1e1 d.211.1.1 (E:1021-1297) Lin-12 {Nematode (Caenorhabditis elegans) [TaxId: 6239]}
Probab=100.00  E-value=2.7e-58  Score=389.98  Aligned_cols=205  Identities=24%  Similarity=0.277  Sum_probs=0.0

Q ss_pred             CHHHHHHHHHCCCCCCccCCCCCCCHHHHHHHcCCHHHHHHHH--------HcCCccCcCCCCCCCchhHhhHHhhhhhh
Q d1ot8a_           1 TAQVISDLLAQGAELNATMDKTGETSLHLAARFARADAAKRLL--------DAGADANSQDNTGRTPLHAAVAADAMGVF   72 (209)
Q Consensus         1 s~eiv~~Ll~~Ga~vn~~~d~~G~T~Lh~Aa~~g~~~~v~~Ll--------~~Gadvn~~d~~g~TpLh~A~~~~~~~iv   72 (209)
                      +.+||++|+++|+|++.  +++|+||||+||.+|+.+++++|+        +.|+|+|.+|.+|+||||+|+.+|+.++|
T Consensus        13 ~~~i~~~Ll~~~~~~~~--~~~g~T~Lh~Aa~~g~~~~v~~Ll~~~~~~l~~~gadvn~~d~~g~TpLh~A~~~g~~~iv   90 (277)
T d2fo1e1          13 SYAITEPITRESVNIID--PRHNRTVLHWIASNSSAEKSEDLIVHEAKECIAAGADVNAMDCDENTPLMLAVLARRRRLV   90 (277)
T ss_pred             CHHHHHHHHHCCCCCCC--CCCCcCHHHHHHHCCCHHHHHHHHHhhhhhhhccCCCccccCCCCCchhHHHHHHHHHHHH


Q ss_pred             hhhHhhcccccccccccCChhHHHHHHHHHhccccccccC---cCccccccccchhHHHHHHHhc---chhHHHHHhHHh
Q d1ot8a_          73 QILLRNRATNLNARMHDGTTPLILAARLAIEGMVEDLITA---DADINAADNSGKTALHWAAAVN---NTEAVNILLMHH  146 (209)
Q Consensus        73 ~~Ll~~~~~d~~~~~~~g~TpL~~A~~~g~~~~v~~Ll~~---gadvn~~d~~g~T~Lh~Aa~~g---~~~iv~~Ll~~g  146 (209)
                      ++||++++ |++.+|.+|+||||+|+..|+.++|++||+.   |++++.+|.+|+||||+||..+   +.+++++|+++|
T Consensus        91 ~~Ll~~ga-d~~~~d~~g~TpLh~A~~~g~~~~v~~LL~~~~~~~d~~~~d~~g~TpL~~Aa~~~~~~~~~~~~~Ll~~g  169 (277)
T d2fo1e1          91 AYLMKAGA-DPTIYNKSERSALHQAAANRDFGMMVYMLNSTKLKGDIEELDRNGMTALMIVAHNEGRDQVASAKLLVEKG  169 (277)
T ss_pred             HHHHHccC-CCccccccchhHHHHHHHhhhHhHHHHHhhhhhhcccHHHhccccchhhehhcccCCCccccccccchhcC


Q ss_pred             ccccc--------ccccCCCchhhhcccccHHHHHHHH-HCCCCCCCCCCCCCCHHHHHHHcCCHHHHHhh
Q d1ot8a_         147 ANRDA--------QDDKDETPLFLAAREGSYEASKALL-DNFANREITDHMDRLPRDVASERLHHDIVRLL  208 (209)
Q Consensus       147 a~~n~--------~d~~g~TpLh~A~~~g~~~~v~~Ll-~~ga~~~~~d~~g~tpL~~A~~~g~~~vv~~L  208 (209)
                      ++++.        +|.+|+||||+||++|+.++|++|| +.|+++|.+|.+|+||||+|+++||.++|++|
T Consensus       170 a~~~~~~~~~~~~~~~~g~T~Lh~Aa~~g~~~~v~~Ll~~~g~~vn~~d~~G~TpLh~Aa~~g~~~~v~~L  240 (277)
T d2fo1e1         170 AKVDYDGAARKDSEKYKGRTALHYAAQVSNMPIVKYLVGEKGSNKDKQDEDGKTPIMLAAQEGRIEVVMYL  240 (277)
T ss_pred             CccCccCCccccchhhcccchhHhchhhcCCCccccccCCCCCCCCcCCcCcCCHHHHHHHcCCHHHHHHH


No 24 
>d1k1aa_ d.211.1.1 (A:) bcl-3 {Human (Homo sapiens) [TaxId: 9606]}
Probab=100.00  E-value=4.2e-58  Score=379.28  Aligned_cols=187  Identities=30%  Similarity=0.336  Sum_probs=0.0

Q ss_pred             CCCCCHHHHHHHcCCHHHHHHHHH----cCCccCcCCCCCCCchhHhhHHhhhhhhhhhHhhcccccccccccCChhHHH
Q d1ot8a_          21 KTGETSLHLAARFARADAAKRLLD----AGADANSQDNTGRTPLHAAVAADAMGVFQILLRNRATNLNARMHDGTTPLIL   96 (209)
Q Consensus        21 ~~G~T~Lh~Aa~~g~~~~v~~Ll~----~Gadvn~~d~~g~TpLh~A~~~~~~~iv~~Ll~~~~~d~~~~~~~g~TpL~~   96 (209)
                      ++|+||||+||++|+.++|+.|++    .|+++|.+|..|+||||+|+..|+.++|++||+.++ +++.+|.+|+||||+
T Consensus         1 ~~G~TpLh~A~~~g~~~~v~~Ll~~l~~~ga~vn~~d~~g~TpLh~A~~~g~~~iv~~Ll~~ga-~~~~~d~~g~tpLh~   79 (228)
T d1k1aa_           1 EDGDTPLHIAVVQGNLPAVHRLVNLFQQGGRELDIYNNLRQTPLHLAVITTLPSVVRLLVTAGA-SPMALDRHGQTAAHL   79 (228)
T ss_pred             CCCCCHHHHHHHcCCHHHHHHHHHHHHhCCCCccCCCCCCCCHHHHHHHhhcchhheeeeccCC-Cccchhcccccchhh


Q ss_pred             HHHHHHhccccccccCcC----ccccccccchhHHHHHHHhcchhHHHHHhHHhccccccc-ccCCCchhhhcccccHHH
Q d1ot8a_          97 AARLAIEGMVEDLITADA----DINAADNSGKTALHWAAAVNNTEAVNILLMHHANRDAQD-DKDETPLFLAAREGSYEA  171 (209)
Q Consensus        97 A~~~g~~~~v~~Ll~~ga----dvn~~d~~g~T~Lh~Aa~~g~~~iv~~Ll~~ga~~n~~d-~~g~TpLh~A~~~g~~~~  171 (209)
                      |++.|+.++++.|+++|+    +++.+|.+|+||||+|+..|+.+++++||++|+|+|.+| .+|+||||+|+++|+.++
T Consensus        80 A~~~~~~~~v~~Ll~~~a~~~~~~~~~~~~g~tpLh~A~~~~~~~~v~~Ll~~gadv~~~d~~~g~TpL~~A~~~g~~~~  159 (228)
T d1k1aa_          80 ACEHRSPTCLRALLDSAAPGTLDLEARNYDGLTALHVAVNTECQETVQLLLERGADIDAVDIKSGRSPLIHAVENNSLSM  159 (228)
T ss_pred             hcccCCccchHHHHHhcCCCCcccccccccccHhhhhhccccchhhhHhhhhcCCcccccccccCCCCccccccccchHH


Q ss_pred             HHHHHHCCCCCCCCCCCCCCHHHHHHHcCCHHHHHhh
Q d1ot8a_         172 SKALLDNFANREITDHMDRLPRDVASERLHHDIVRLL  208 (209)
Q Consensus       172 v~~Ll~~ga~~~~~d~~g~tpL~~A~~~g~~~vv~~L  208 (209)
                      |++||++|||+|.+|..|+||||+|+.+|+.+||++|
T Consensus       160 v~~Ll~~ga~vn~~~~~g~T~Lh~A~~~g~~~iv~~L  196 (228)
T d1k1aa_         160 VQLLLQHGANVNAQMYSGSSALHSASGRGLLPLVRTL  196 (228)
T ss_pred             HHHHHhccccccccccccchHHHHHHHCCCHHHHHHH


No 25 
>d1oy3d_ d.211.1.1 (D:) Transcription factor inhibitor I-kappa-B-beta, IKBB {Mouse (Mus musculus) [TaxId: 10090]}
Probab=100.00  E-value=1.4e-57  Score=380.19  Aligned_cols=192  Identities=26%  Similarity=0.268  Sum_probs=0.0

Q ss_pred             CCccCCCCCCCHHHHHHHcCCHHHHHHHHHcCCc---cCcCCCCCCCchhHhhHHhhhhhhhhhHhhcccccccccccCC
Q d1ot8a_          15 LNATMDKTGETSLHLAARFARADAAKRLLDAGAD---ANSQDNTGRTPLHAAVAADAMGVFQILLRNRATNLNARMHDGT   91 (209)
Q Consensus        15 vn~~~d~~G~T~Lh~Aa~~g~~~~v~~Ll~~Gad---vn~~d~~g~TpLh~A~~~~~~~iv~~Ll~~~~~d~~~~~~~g~   91 (209)
                      +|+. |++|+||||+||++|+.++|++||++|++   +|.+|++|+||||+|++.|+.++|++||+.++ +++.+|.+|+
T Consensus         2 ~~~~-d~~G~tpLh~A~~~g~~~~v~~Ll~~ga~~~~v~~~~~~g~TpLh~A~~~g~~~~v~~Ll~~Ga-di~~~d~~g~   79 (255)
T d1oy3d_           2 FGYV-TEDGDTALHLAVIHQHEPFLDFLLGFSAGHEYLDLQNDLGQTALHLAAILGEASTVEKLYAAGA-GVLVAERGGH   79 (255)
T ss_pred             Ccee-CCCCCCHHHHHHHCCCHHHHHHHHHCCCCchhcCCCCCCCCCHHHHHHHHchhhHHHHHHHccC-cceeeccCCc


Q ss_pred             hhHHHHHHHHHhccccccccC-----------------------------------------------cCccccccccch
Q d1ot8a_          92 TPLILAARLAIEGMVEDLITA-----------------------------------------------DADINAADNSGK  124 (209)
Q Consensus        92 TpL~~A~~~g~~~~v~~Ll~~-----------------------------------------------gadvn~~d~~g~  124 (209)
                      ||||+|++.|+.++|++||++                                               +++++.+|.+|+
T Consensus        80 TpLh~A~~~g~~~~v~~LL~~~~~~~~~~~~~~~~~~~~~~~~~~~~~~~~~~~~~~~~~~~~~~~~~~~~i~~~~~~G~  159 (255)
T d1oy3d_          80 TALHLACRVRAHTCACVLLQPRPSHPRDASDTYLTQSQDCTPDTSHAPAAVDSQPNPENEEEPRDEDWRLQLEAENYDGH  159 (255)
T ss_pred             hHHHHHHHcCChhheEEEecCCCCCCCccccccccccccCCCCCCCcccHHhcCCCCcccccchhhccCCceEEEccCCC


Q ss_pred             hHHHHHHHhcchhHHHHHhHHhccccccccc-CCCchhhhcccccHHHHHHHHHCCCCCCCCCCCCCCHHHHHHHcCCHH
Q d1ot8a_         125 TALHWAAAVNNTEAVNILLMHHANRDAQDDK-DETPLFLAAREGSYEASKALLDNFANREITDHMDRLPRDVASERLHHD  203 (209)
Q Consensus       125 T~Lh~Aa~~g~~~iv~~Ll~~ga~~n~~d~~-g~TpLh~A~~~g~~~~v~~Ll~~ga~~~~~d~~g~tpL~~A~~~g~~~  203 (209)
                      ||||+||.+|+.++|++||++|+++|.++.. |+||||+||++|+.++|++||++|+|+|.+|..|+||||+|+++||.+
T Consensus       160 TpLh~Aa~~g~~eiv~~LL~~Gadvn~~~~~~g~TpL~~Aa~~g~~~iv~~Ll~~gadvn~~d~~g~tpLh~A~~~g~~~  239 (255)
T d1oy3d_         160 TPLHVAVIHKDAEMVRLLRDAGADLNKPEPTCGRTPLHLAVEAQAASVLELLLKAGADPTARMYGGRTPLGSALLRPNPI  239 (255)
T ss_pred             CceeeehhhhcHHHHHHHhhcCCCCCCCCCCCCCCcchhchhcChHHHHHHHHHcCCCCCCCCCCCCCHHHHHHhCCCHH


Q ss_pred             HHHhh
Q d1ot8a_         204 IVRLL  208 (209)
Q Consensus       204 vv~~L  208 (209)
                      ||++|
T Consensus       240 ~v~~L  244 (255)
T d1oy3d_         240 LARLL  244 (255)
T ss_pred             HHHHH


No 26 
>d1s70b_ d.211.1.1 (B:) Myosin phosphatase targeting subunit 1, MYPT1 {Chicken (Gallus gallus) [TaxId: 9031]}
Probab=100.00  E-value=2.9e-57  Score=386.61  Aligned_cols=205  Identities=25%  Similarity=0.291  Sum_probs=0.0

Q ss_pred             CHHHHHHHHHCCCCCCccCCCCCCCHHHHHHHcCCHHHHHHHHHcCCccCcCCCCCCCchhHhhHHhhhhhhhhhHhhcc
Q d1ot8a_           1 TAQVISDLLAQGAELNATMDKTGETSLHLAARFARADAAKRLLDAGADANSQDNTGRTPLHAAVAADAMGVFQILLRNRA   80 (209)
Q Consensus         1 s~eiv~~Ll~~Ga~vn~~~d~~G~T~Lh~Aa~~g~~~~v~~Ll~~Gadvn~~d~~g~TpLh~A~~~~~~~iv~~Ll~~~~   80 (209)
                      +..+|+.|+.+|++++.. +.+| ||||+||..|+.++|++||++|+|||.+|.+|+||||+||.+|+.++|++||++++
T Consensus        20 ~~~~~~~l~~~~~~~~~~-~~~~-~~l~~Aa~~G~~~~v~~LL~~gadvn~~d~~g~TpLh~Aa~~g~~~iv~~Ll~~ga   97 (291)
T d1s70b_          20 SETDLEPPVVKRKKTKVK-FDDG-AVFLAACSSGDTEEVLRLLERGADINYANVDGLTALHQACIDDNVDMVKFLVENGA   97 (291)
T ss_pred             ChhhchhhHhcCCCCCCC-CCCC-HHHHHHHHcCCHHHHHHHHHCCCCCCccCCCCCChhhhcchHcCHHHHHhhHhcCC


Q ss_pred             cccccccccCChhHHHHHHHHHhccccccccCcCccccccccchhHHHHHHHhcchhHHHHHhHH---------------
Q d1ot8a_          81 TNLNARMHDGTTPLILAARLAIEGMVEDLITADADINAADNSGKTALHWAAAVNNTEAVNILLMH---------------  145 (209)
Q Consensus        81 ~d~~~~~~~g~TpL~~A~~~g~~~~v~~Ll~~gadvn~~d~~g~T~Lh~Aa~~g~~~iv~~Ll~~---------------  145 (209)
                       |+|.+|.+|+||||+||..|+.++|++||++|+|++.+|.+|+||||+|+.+|+.++|++|+++               
T Consensus        98 -dvn~~d~~g~TpLh~Aa~~g~~~~v~~Ll~~gAd~~~~d~~g~tpL~~A~~~g~~~iv~~Ll~~~g~d~~~~~~~~~~~  176 (291)
T d1s70b_          98 -NINQPDNEGWIPLHAAASCGYLDIAEYLISQGAHVGAVNSEGDTPLDIAEEEAMEELLQNEVNRQGVDIEAARKEEERI  176 (291)
T ss_pred             -ccCCCCccCcccchhhhhhcchhhHHHHHhcccCCCCCCccCCCchhhhhhhhHHHHHHHHHHhhccchhhhhhcCCCe


Q ss_pred             ------------hcccccccccCCCchhhhcccccHHHHHHHHHCCCCCCCCCCCCCCHHHHHHHcCCHHHHHhh
Q d1ot8a_         146 ------------HANRDAQDDKDETPLFLAAREGSYEASKALLDNFANREITDHMDRLPRDVASERLHHDIVRLL  208 (209)
Q Consensus       146 ------------ga~~n~~d~~g~TpLh~A~~~g~~~~v~~Ll~~ga~~~~~d~~g~tpL~~A~~~g~~~vv~~L  208 (209)
                                  +.+++..+.+|+||||+||++|+.++|++||++|||+|.+|..|+||||+|+++||.++|++|
T Consensus       177 l~~~~~~ll~~~~~~~~~~~~~g~tpLh~Aa~~g~~~~v~~Ll~~gadvn~~d~~g~TpLh~A~~~g~~~~v~~L  251 (291)
T d1s70b_         177 MLRDARQWLNSGHINDVRHAKSGGTALHVAAAKGYTEVLKLLIQARYDVNIKDYDGWTPLHAAAHWGKEEACRIL  251 (291)
T ss_pred             ehhhccHHhhcCCcccccccCCCCchhhhHhhccchHHHHHHHhCcccCCCCCcCCCCHHHHHHHcCCHHHHHHH


No 27 
>d2dvwa_ d.211.1.1 (A:) 26S proteasome non-ATPase regulatory subunit 10, gankyrin {Mouse (Mus musculus) [TaxId: 10090]}
Probab=100.00  E-value=7e-57  Score=372.33  Aligned_cols=185  Identities=29%  Similarity=0.361  Sum_probs=0.0

Q ss_pred             CCCHHHHHHHcCCHHHHH-HHHHcCCccCcCCCCCCCchhHhhHHhhhhhhhhhHhhcccccccccccCChhHHHHHHHH
Q d1ot8a_          23 GETSLHLAARFARADAAK-RLLDAGADANSQDNTGRTPLHAAVAADAMGVFQILLRNRATNLNARMHDGTTPLILAARLA  101 (209)
Q Consensus        23 G~T~Lh~Aa~~g~~~~v~-~Ll~~Gadvn~~d~~g~TpLh~A~~~~~~~iv~~Ll~~~~~d~~~~~~~g~TpL~~A~~~g  101 (209)
                      |.||||.||++|+.+.|+ +|++.|++++.+|.+|+||||+|+.+|+.++|++||+.++ |+|.+|.+|+||||+|+..|
T Consensus         4 ~~~~L~~Aa~~G~~~~v~~lL~~~~~~~~~~d~~g~T~Lh~A~~~g~~~~v~~Ll~~ga-dv~~~d~~g~TpLh~Aa~~g   82 (229)
T d2dvwa_           4 SNIMICNLAYSGKLDELKERILADKSLATRTDQDSRTALHWACSAGHTEIVEFLLQLGV-PVNDKDDAGWSPLHIAASAG   82 (229)
T ss_pred             chHHHHHHHHCCCHHHHHHHHHhCCccCCCCCCCCCCHHHHHHHcCChhhhhhHHhCCC-CccCCCCCCCCCceeehhhC


Q ss_pred             HhccccccccCcCccccccccchhHHHHHHHhcchhHHHHHhHHhcccccccccCCCchhhhcccccHHHHHHHHHCCCC
Q d1ot8a_         102 IEGMVEDLITADADINAADNSGKTALHWAAAVNNTEAVNILLMHHANRDAQDDKDETPLFLAAREGSYEASKALLDNFAN  181 (209)
Q Consensus       102 ~~~~v~~Ll~~gadvn~~d~~g~T~Lh~Aa~~g~~~iv~~Ll~~ga~~n~~d~~g~TpLh~A~~~g~~~~v~~Ll~~ga~  181 (209)
                      +.+++++||++|+++|.+|.+|+||||+|+.+|+.+++++||++|+++|.+|.+|+||||+|+++|+.++|++||++|++
T Consensus        83 ~~~~v~~Ll~~ga~i~~~~~~g~tpLh~A~~~g~~~~v~~Ll~~ga~in~~d~~g~tpLh~A~~~g~~~~v~~Ll~~ga~  162 (229)
T d2dvwa_          83 RDEIVKALLVKGAHVNAVNQNGCTPLHYAASKNRHEIAVMLLEGGANPDAKDHYDATAMHRAAAKGNLKMVHILLFYKAS  162 (229)
T ss_pred             chHHHHHHhhcCccccccccCCCccchhcccccchhhhhhhhcCCCCCccchhhhhHHHHHHHHhcchhhhhHHhhhhhc


Q ss_pred             CCCCCCCCCCHHHHHHHcCCHHHHHhh
Q d1ot8a_         182 REITDHMDRLPRDVASERLHHDIVRLL  208 (209)
Q Consensus       182 ~~~~d~~g~tpL~~A~~~g~~~vv~~L  208 (209)
                      +|.+|.+|+||||+|+++||.++|++|
T Consensus       163 vn~~d~~g~TpLh~A~~~g~~~~v~~L  189 (229)
T d2dvwa_         163 TNIQDTEGNTPLHLACDEERVEEAKFL  189 (229)
T ss_pred             cccccCCCCCccccccchhHHHHHHHH


No 28 
>d1iknd_ d.211.1.1 (D:) I-kappa-B-alpha {Human (Homo sapiens) [TaxId: 9606]}
Probab=100.00  E-value=7.9e-57  Score=369.87  Aligned_cols=186  Identities=26%  Similarity=0.247  Sum_probs=0.0

Q ss_pred             CCCCHHHHHHHcCCHHHHHHHHHc----CCccCcCCCCCCCchhHhhHHhhhhhhhhhHhhcccccccccccCChhHHHH
Q d1ot8a_          22 TGETSLHLAARFARADAAKRLLDA----GADANSQDNTGRTPLHAAVAADAMGVFQILLRNRATNLNARMHDGTTPLILA   97 (209)
Q Consensus        22 ~G~T~Lh~Aa~~g~~~~v~~Ll~~----Gadvn~~d~~g~TpLh~A~~~~~~~iv~~Ll~~~~~d~~~~~~~g~TpL~~A   97 (209)
                      +|+||||+||.+|+.++|+.||+.    |+++|.+|+.|+||||+|+..|+.++|++||++++ |++.+|.+|+||||+|
T Consensus         1 dG~T~LH~A~~~g~~~~v~~ll~~~~~~~~~in~~d~~g~TpLh~A~~~g~~~iv~~Ll~~Ga-d~~~~d~~g~TpLh~A   79 (221)
T d1iknd_           1 DGDSFLHLAIIHEEKALTMEVIRQVKGDLAFLNFQNNLQQTPLHLAVITNQPEIAEALLGAGC-DPELRDFRGNTPLHLA   79 (221)
T ss_pred             CCcCHHHHHHHCCCHHHHHHHHHHHhhccCcccCCCCCCCCHHHHHHHccChHHHHHHHhhcC-ChhhhccCCCCccchh


Q ss_pred             HHHHHhccccccccCcCc------cccccccchhHHHHHHHhcchhHHHHHhHHhccccccc-ccCCCchhhhcccccHH
Q d1ot8a_          98 ARLAIEGMVEDLITADAD------INAADNSGKTALHWAAAVNNTEAVNILLMHHANRDAQD-DKDETPLFLAAREGSYE  170 (209)
Q Consensus        98 ~~~g~~~~v~~Ll~~gad------vn~~d~~g~T~Lh~Aa~~g~~~iv~~Ll~~ga~~n~~d-~~g~TpLh~A~~~g~~~  170 (209)
                      ++.|+.+++++|+++|++      ++.+|.+|+||||+|+.+|+.+++++||++|+++|.+| .+|+||||+||+.|+.+
T Consensus        80 ~~~g~~~~v~~Ll~~~~~~~~~~~~~~~d~~G~tpLh~A~~~g~~~~v~~Ll~~ga~vn~~d~~~G~TpLh~A~~~~~~~  159 (221)
T d1iknd_          80 CEQGCLASVGVLTQSCTTPHLHSILKATNYNGHTCLHLASIHGYLGIVELLVSLGADVNAQEPCNGRTALHLAVDLQNPD  159 (221)
T ss_pred             hhcccccchhhhcccCCccchhhhhhhhhhccchhhhhhhHhcchhhHHHHhhcCCCCCCCCccccccccccccccCCHH


Q ss_pred             HHHHHHHCCCCCCCCCCCCCCHHHHHHHcCCHHHHHhh
Q d1ot8a_         171 ASKALLDNFANREITDHMDRLPRDVASERLHHDIVRLL  208 (209)
Q Consensus       171 ~v~~Ll~~ga~~~~~d~~g~tpL~~A~~~g~~~vv~~L  208 (209)
                      +|++||++|||++.+|..|+||||+|+.+|+.+||++|
T Consensus       160 ~v~~Ll~~gad~n~~d~~g~TpL~~A~~~~~~~i~~~L  197 (221)
T d1iknd_         160 LVSLLLKCGADVNRVTYQGYSPYQLTWGRPSTRIQQQL  197 (221)
T ss_pred             HHHHHHHCCCCCCCCCCCCCCHHHHHhcCCCHHHHHHH


No 29 
>d4uuca_ d.211.1.0 (A:) automated matches {Human (Homo sapiens) [TaxId: 9606]}
Probab=100.00  E-value=1.3e-56  Score=368.84  Aligned_cols=182  Identities=25%  Similarity=0.283  Sum_probs=0.0

Q ss_pred             CCHHHHHHHcCCHHHHHHHHHcCCccCcCCCCCCCchhHhhHHhhhhhhhhhHhhcccccccccccCChhHHHHHHHHHh
Q d1ot8a_          24 ETSLHLAARFARADAAKRLLDAGADANSQDNTGRTPLHAAVAADAMGVFQILLRNRATNLNARMHDGTTPLILAARLAIE  103 (209)
Q Consensus        24 ~T~Lh~Aa~~g~~~~v~~Ll~~Gadvn~~d~~g~TpLh~A~~~~~~~iv~~Ll~~~~~d~~~~~~~g~TpL~~A~~~g~~  103 (209)
                      +||||+||+.|+.++|++||++|+|+|.+|.+|+||||+||.+|+.++|++||++++ ++|.+|.+|+||||+|+..|+.
T Consensus         1 rTPLh~Aa~~g~~~~v~~Ll~~gadvn~~d~~g~TpLh~A~~~g~~~~v~~Ll~~Ga-~in~~~~~g~TpL~~A~~~g~~   79 (221)
T d4uuca_           1 RSPLHEAAAQGRLLALKTLIAQGVNVNLVTINRVSSLHEACLGGHVACAKALLENGA-HVNGVTVHGATPLFNACCSGSA   79 (221)
T ss_pred             CCHHHHHHHCCCHHHHHHHHHCCCCCCCCCCCCCCHHHHHHHcCCccchhhhHhCCC-cccCceeeCCchhHcccccCCc


Q ss_pred             ccccccccCcCccccccccchhHHHHHHHhcchhHHHHHhHHhcccccccccCCCchhhhcccccHHHHHHHHHCCCCCC
Q d1ot8a_         104 GMVEDLITADADINAADNSGKTALHWAAAVNNTEAVNILLMHHANRDAQDDKDETPLFLAAREGSYEASKALLDNFANRE  183 (209)
Q Consensus       104 ~~v~~Ll~~gadvn~~d~~g~T~Lh~Aa~~g~~~iv~~Ll~~ga~~n~~d~~g~TpLh~A~~~g~~~~v~~Ll~~ga~~~  183 (209)
                      ++|++|+++|++++. +..|.||||+|+++|+.+++++|+++|+++|.++.+|+||||+||..|+.++|++|+++||++|
T Consensus        80 ~~v~~Ll~~ga~~~~-~~~~~tpLh~A~~~g~~~~v~~Ll~~ga~v~~~~~~g~tpLh~A~~~~~~~~v~~Ll~~ga~~~  158 (221)
T d4uuca_          80 ACVNVLLEFGAKAQL-EVHLASPIHEAVKRGHRECMEILLANNVNIDHEVPQLGTPLYVACTYQRVDCVKKLLELGASVD  158 (221)
T ss_pred             cchhhHhhhhCccch-hhhccCchHHHHHHchhhhHhhhHhccCccCcccCCcCCchhhccccchhhhhHHHHHcCCCCC


Q ss_pred             CCCCCCCCHHHHHHHcCCHHHHHhh
Q d1ot8a_         184 ITDHMDRLPRDVASERLHHDIVRLL  208 (209)
Q Consensus       184 ~~d~~g~tpL~~A~~~g~~~vv~~L  208 (209)
                       .+..+.||||+|++.|+.++|++|
T Consensus       159 -~~~~~~TpLh~Aa~~~~~~~v~~L  182 (221)
T d4uuca_         159 -HGQWLDTPLHAAARQSNVEVIHLL  182 (221)
T ss_pred             -CCccccCChhhhcccCCHHHHHHH


No 30 
>d1uoha_ d.211.1.1 (A:) 26S proteasome non-ATPase regulatory subunit 10, gankyrin {Human (Homo sapiens) [TaxId: 9606]}
Probab=100.00  E-value=1e-55  Score=364.06  Aligned_cols=185  Identities=28%  Similarity=0.343  Sum_probs=0.0

Q ss_pred             CCCHHHHHHHcCCHHHH-HHHHHcCCccCcCCCCCCCchhHhhHHhhhhhhhhhHhhcccccccccccCChhHHHHHHHH
Q d1ot8a_          23 GETSLHLAARFARADAA-KRLLDAGADANSQDNTGRTPLHAAVAADAMGVFQILLRNRATNLNARMHDGTTPLILAARLA  101 (209)
Q Consensus        23 G~T~Lh~Aa~~g~~~~v-~~Ll~~Gadvn~~d~~g~TpLh~A~~~~~~~iv~~Ll~~~~~d~~~~~~~g~TpL~~A~~~g  101 (209)
                      +.+.||.||++|+.+.| ++|++.|+++|.+|.+|+||||+|++.|+.++|++||+.++ |+|.+|.+|+||||+|++.|
T Consensus         3 s~~~l~~aA~~G~~~~v~~lL~~~~~~~~~~d~~g~TpLh~A~~~g~~~~v~~Ll~~ga-dvn~~d~~g~TpLh~Aa~~g   81 (223)
T d1uoha_           3 SNLMVCNLAYSGKLEELKESILADKSLATRTDQDSRTALHWACSAGHTEIVEFLLQLGV-PVNDKDDAGWSPLHIAASAG   81 (223)
T ss_pred             ChHHHHHHHHCCCHHHHHHHHHhCCccCCCCCCCCCCHHHHHHHcCCceeeehHhhCCC-CccCCCcCCCCCcccccccC


Q ss_pred             HhccccccccCcCccccccccchhHHHHHHHhcchhHHHHHhHHhcccccccccCCCchhhhcccccHHHHHHHHHCCCC
Q d1ot8a_         102 IEGMVEDLITADADINAADNSGKTALHWAAAVNNTEAVNILLMHHANRDAQDDKDETPLFLAAREGSYEASKALLDNFAN  181 (209)
Q Consensus       102 ~~~~v~~Ll~~gadvn~~d~~g~T~Lh~Aa~~g~~~iv~~Ll~~ga~~n~~d~~g~TpLh~A~~~g~~~~v~~Ll~~ga~  181 (209)
                      +.++|++|+++|+++|.+|.+|+||||+|+..|+.+++++||++|+++|.+|.+|+||||+|+++|+.++|++||++|++
T Consensus        82 ~~~~v~~Ll~~ga~i~~~d~~g~tpLh~A~~~g~~~~v~~Ll~~ga~v~~~d~~g~tpLh~A~~~g~~~iv~~Ll~~ga~  161 (223)
T d1uoha_          82 RDEIVKALLGKGAQVNAVNQNGCTPLHYAASKNRHEIAVMLLEGGANPDAKDHYEATAMHRAAAKGNLKMIHILLYYKAS  161 (223)
T ss_pred             chHHHHHHhcCcccccccccCCCccccccccccchhhhhhhhcCCCCCccchHHHHHHHHHHHHhccchhHHHHHHHhhc


Q ss_pred             CCCCCCCCCCHHHHHHHcCCHHHHHhh
Q d1ot8a_         182 REITDHMDRLPRDVASERLHHDIVRLL  208 (209)
Q Consensus       182 ~~~~d~~g~tpL~~A~~~g~~~vv~~L  208 (209)
                      +|.+|.+|+||||+|+++||.++|++|
T Consensus       162 in~~d~~g~TpLh~A~~~g~~~iv~~L  188 (223)
T d1uoha_         162 TNIQDTEGNTPLHLACDEERVEEAKLL  188 (223)
T ss_pred             cccccCCCCCcccccccCCCHHHHHHH


No 31 
>d2dzna_ d.211.1.1 (A:) automated matches {Baker's yeast (Saccharomyces cerevisiae) [TaxId: 4932]}
Probab=100.00  E-value=1.6e-55  Score=363.06  Aligned_cols=184  Identities=27%  Similarity=0.257  Sum_probs=0.0

Q ss_pred             CCHHHHHHHcCCHHHHHHHHHc-CCccCcCCCCCCCchhHhhHHhhhhhhhhhHhhccccccc---ccccCChhHHHHHH
Q d1ot8a_          24 ETSLHLAARFARADAAKRLLDA-GADANSQDNTGRTPLHAAVAADAMGVFQILLRNRATNLNA---RMHDGTTPLILAAR   99 (209)
Q Consensus        24 ~T~Lh~Aa~~g~~~~v~~Ll~~-Gadvn~~d~~g~TpLh~A~~~~~~~iv~~Ll~~~~~d~~~---~~~~g~TpL~~A~~   99 (209)
                      +||||+||++|+.++|+.||+. |++++.+|.+|+||||+|++.|+.++|++||+.++ +++.   +|.+|+||||+|++
T Consensus         1 n~PLh~A~~~g~~~~v~~LL~~~~~~~~~~d~~g~TpLh~Aa~~g~~~iv~~LL~~ga-~~~~~~~~d~~g~TpLh~A~~   79 (226)
T d2dzna_           1 NYPLHQACMENEFFKVQELLHSKPSLLLQKDQDGRIPLHWSVSFQAHEITSFLLSKME-NVNLDDYPDDSGWTPFHIACS   79 (226)
T ss_pred             CCHHHHHHHcCCHHHHHHHHHhCCcccccCCCCCCcHHHHHHHCCCccceeeeecccc-cCChhcCCCcCCCCcceeecc


Q ss_pred             HHHhccccccccCc--CccccccccchhHHHHHHHhcchhHHHHHhHHhcccccccccCCCchhhhcccccHHHHHHHHH
Q d1ot8a_         100 LAIEGMVEDLITAD--ADINAADNSGKTALHWAAAVNNTEAVNILLMHHANRDAQDDKDETPLFLAAREGSYEASKALLD  177 (209)
Q Consensus       100 ~g~~~~v~~Ll~~g--advn~~d~~g~T~Lh~Aa~~g~~~iv~~Ll~~ga~~n~~d~~g~TpLh~A~~~g~~~~v~~Ll~  177 (209)
                      .|+.+++++|+++|  +|++.+|.+|+||||+|+.+|+.+++++||++|+++|.+|.+|+||||+||+.|+.++|++|++
T Consensus        80 ~g~~~~v~~Ll~~~~~~di~~~~~~g~t~Lh~A~~~g~~~~v~~Ll~~ga~v~~~d~~g~TpLh~Aa~~g~~~iv~~Ll~  159 (226)
T d2dzna_          80 VGNLEVVKSLYDRPLKPDLNKITNQGVTCLHLAVGKKWFEVSQFLIENGASVRIKDKFNQIPLHRAASVGSLKLIELLCG  159 (226)
T ss_pred             cCCcccchhccCCCCCCCcccccccccceeehhcccchhcccchhHhcCCceehhhccccCCcccccccCchhHHHHHhc


Q ss_pred             CC-CCCCCCCCCCCCHHHHHHHcCCHHHHHhh
Q d1ot8a_         178 NF-ANREITDHMDRLPRDVASERLHHDIVRLL  208 (209)
Q Consensus       178 ~g-a~~~~~d~~g~tpL~~A~~~g~~~vv~~L  208 (209)
                      +| +++|.+|.+|+||||+|+++||.++|++|
T Consensus       160 ~g~~~vn~~d~~g~TpLh~A~~~g~~~~v~~L  191 (226)
T d2dzna_         160 LGKSAVNWQDKQGWTPLFHALAEGHGDAAVLL  191 (226)
T ss_pred             cCcccccccccCcchHHHHHHHcCCHHHHHHH


No 32 
>d2f8ya_ d.211.1.1 (A:) automated matches {Human (Homo sapiens) [TaxId: 9606]}
Probab=100.00  E-value=2.5e-55  Score=359.91  Aligned_cols=178  Identities=26%  Similarity=0.296  Sum_probs=0.0

Q ss_pred             CHHHHHHHHHCCCCCCccCCCCCCCHHHHHHHcCCHHHHHHHHHcCC-ccCcCCCCCCCchhHhhHHhhhhhhhhhHhhc
Q d1ot8a_           1 TAQVISDLLAQGAELNATMDKTGETSLHLAARFARADAAKRLLDAGA-DANSQDNTGRTPLHAAVAADAMGVFQILLRNR   79 (209)
Q Consensus         1 s~eiv~~Ll~~Ga~vn~~~d~~G~T~Lh~Aa~~g~~~~v~~Ll~~Ga-dvn~~d~~g~TpLh~A~~~~~~~iv~~Ll~~~   79 (209)
                      +.|+|++||++|||+|.+ |+.|+||||+|+..|+.++|++||++|+ |+|.+|.+|+||||+|++.|+.++|++|++.+
T Consensus        33 ~~~~v~~Ll~~gad~n~~-d~~g~TpLh~A~~~~~~~iv~~Ll~~~~~~~~~~~~~g~TpL~~Aa~~g~~~~v~~Ll~~g  111 (215)
T d2f8ya_          33 RSDAAKRLLEASADANIQ-DNMGRTPLHAAVSADAQGVFQILIRNRATDLDARMHDGTTPLILAARLAVEGMLEDLINSH  111 (215)
T ss_pred             CHHHHHHHHHhchhcccc-cccccCccccccccccccccEeehhccccccccchhcCCchHHHHHHHHHHcchhhhhhcc


Q ss_pred             ccccccccccCChhHHHHHHHHHhccccccccCcCccccccccchhHHHHHHHhcchhHHHHHhHHhcccccccccCCCc
Q d1ot8a_          80 ATNLNARMHDGTTPLILAARLAIEGMVEDLITADADINAADNSGKTALHWAAAVNNTEAVNILLMHHANRDAQDDKDETP  159 (209)
Q Consensus        80 ~~d~~~~~~~g~TpL~~A~~~g~~~~v~~Ll~~gadvn~~d~~g~T~Lh~Aa~~g~~~iv~~Ll~~ga~~n~~d~~g~Tp  159 (209)
                      + ++|.+|.+|+||||+|++.|+.+++++||++|+++|.+|.+|+||||+||+.|+.++|++||++|+++|.+|..|+||
T Consensus       112 a-~vn~~d~~g~T~Lh~Aa~~g~~~~v~~Ll~~ga~~n~~d~~g~TpLh~Aa~~g~~~~v~~LL~~ga~~~~~d~~g~tp  190 (215)
T d2f8ya_         112 A-DVNAVDDLGKSALHWAAAVNNVDAAVVLLKNGANKDMQNNREETPLFLAAREGSYETAKVLLDHFANRDITDHMDRLP  190 (215)
T ss_pred             c-cccchhhcccchhhhHhHhccccchHHhHhhcCccccccccCCCchhhhhcccCHHHHHHHHHCCCCCCCCCCCCCCH


Q ss_pred             hhhhcccccHHHHHHHHHCCC
Q d1ot8a_         160 LFLAAREGSYEASKALLDNFA  180 (209)
Q Consensus       160 Lh~A~~~g~~~~v~~Ll~~ga  180 (209)
                      ||+|+++|+.++|++|+++|+
T Consensus       191 L~~A~~~g~~~iv~lLle~~~  211 (215)
T d2f8ya_         191 RDIAQERMHHDIVRLLDEYNL  211 (215)
T ss_pred             HHHHHHCCCHHHHHHHHHcCC


No 33 
>d1yyha1 d.211.1.1 (A:52-243) automated matches {Human (Homo sapiens) [TaxId: 9606]}
Probab=100.00  E-value=2.5e-55  Score=354.09  Aligned_cols=173  Identities=27%  Similarity=0.318  Sum_probs=0.0

Q ss_pred             CHHHHHHHHHCCCCCCccCCCCCCCHHHHHHHcCCHHHHHHHHHcCC-ccCcCCCCCCCchhHhhHHhhhhhhhhhHhhc
Q d1ot8a_           1 TAQVISDLLAQGAELNATMDKTGETSLHLAARFARADAAKRLLDAGA-DANSQDNTGRTPLHAAVAADAMGVFQILLRNR   79 (209)
Q Consensus         1 s~eiv~~Ll~~Ga~vn~~~d~~G~T~Lh~Aa~~g~~~~v~~Ll~~Ga-dvn~~d~~g~TpLh~A~~~~~~~iv~~Ll~~~   79 (209)
                      ..|+|++||++|||+|.+ |..|+||||+|+..|+.++|++||++++ ++|.+|.+|+||||+|++.|+.++|++||+.+
T Consensus        18 ~~~~v~~Ll~~gad~n~~-d~~g~TpLh~A~~~~~~~iv~~Ll~~~~~~i~~~~~~g~TpL~~A~~~g~~~~v~~Ll~~g   96 (192)
T d1yyha1          18 RSDAAKRLLEASADANIQ-DNMGRTPLHAAVSADAQGVFQILIRNRATDLDARMHDGTTPLILAARLAVEGMLEDLINSH   96 (192)
T ss_pred             CHHHHHHHHHCCCCCCCC-CCCCCCcccccccccccccceeehhccccccccchhcCCchHHHHHHHHHHcchhhhhhcc


Q ss_pred             ccccccccccCChhHHHHHHHHHhccccccccCcCccccccccchhHHHHHHHhcchhHHHHHhHHhcccccccccCCCc
Q d1ot8a_          80 ATNLNARMHDGTTPLILAARLAIEGMVEDLITADADINAADNSGKTALHWAAAVNNTEAVNILLMHHANRDAQDDKDETP  159 (209)
Q Consensus        80 ~~d~~~~~~~g~TpL~~A~~~g~~~~v~~Ll~~gadvn~~d~~g~T~Lh~Aa~~g~~~iv~~Ll~~ga~~n~~d~~g~Tp  159 (209)
                      + ++|.+|.+|+||||+|++.|+.+++++||++|+++|.+|.+|+||||+||+.|+.++|++||++||++|.+|..|+||
T Consensus        97 a-~vn~~d~~G~T~Lh~Aa~~~~~~~v~~Ll~~ga~~n~~~~~g~TpLh~Aa~~g~~~~v~~Ll~~ga~~~~~d~~g~tp  175 (192)
T d1yyha1          97 A-DVNAVDDLGKSALHWAAAVNNVDAAVVLLKNGANKDMQNNREETPLFLAAREGSYETAKVLLDHFANRDITDHMDRLP  175 (192)
T ss_pred             c-cccchhhhhhhhhhhhhhhccchhHHHHHhhcCccccccccCCCchhhhhccccHHHHHHHHHcCCCCCCCCCCCCCH


Q ss_pred             hhhhcccccHHHHHHH
Q d1ot8a_         160 LFLAAREGSYEASKAL  175 (209)
Q Consensus       160 Lh~A~~~g~~~~v~~L  175 (209)
                      ||+|+++|+.+||++|
T Consensus       176 l~~A~~~g~~~iv~lL  191 (192)
T d1yyha1         176 RDIAQERMHHDIVRLL  191 (192)
T ss_pred             HHHHHHcCCHHHHHhh


No 34 
>d4k5ca_ d.211.1.1 (A:) automated matches {Escherichia coli [TaxId: 562]}
Probab=100.00  E-value=3e-55  Score=347.42  Aligned_cols=164  Identities=32%  Similarity=0.425  Sum_probs=0.0

Q ss_pred             CHHHHHHHcCCHHHHHHHHHcCCccCcCCCCCCCchhHhhHHhhhhhhhhhHhhcccccccccccCChhHHHHHHHHHhc
Q d1ot8a_          25 TSLHLAARFARADAAKRLLDAGADANSQDNTGRTPLHAAVAADAMGVFQILLRNRATNLNARMHDGTTPLILAARLAIEG  104 (209)
Q Consensus        25 T~Lh~Aa~~g~~~~v~~Ll~~Gadvn~~d~~g~TpLh~A~~~~~~~iv~~Ll~~~~~d~~~~~~~g~TpL~~A~~~g~~~  104 (209)
                      ||||+||++|+.++|++||++|||||.+|..|+||||+|+++|+.++|++||++++ |+|.++..+++|++.+       
T Consensus         4 t~L~~Aa~~G~~~~v~~LL~~Gadvn~~d~~g~TpLh~A~~~g~~~iv~~Ll~~gA-dv~~~~~~~~~~~~~~-------   75 (170)
T d4k5ca_           4 KKLLEAAWQGQDDEVRILMANGADVNAQDKFGTTPLHLAADMGHLEIVEVLLKTGA-DVNAAATGHYFQPYFS-------   75 (170)
T ss_pred             hHHHHHHHCCCHHHHHHHHHCCCCCCCCCCCCCCchHhhhccchHHHHHHHHHhcC-CcchhccCCccccccc-------


Q ss_pred             cccccccCcCccccccccchhHHHHHHHhcchhHHHHHhHHhcccccccccCCCchhhhcccccHHHHHHHHHCCCCCCC
Q d1ot8a_         105 MVEDLITADADINAADNSGKTALHWAAAVNNTEAVNILLMHHANRDAQDDKDETPLFLAAREGSYEASKALLDNFANREI  184 (209)
Q Consensus       105 ~v~~Ll~~gadvn~~d~~g~T~Lh~Aa~~g~~~iv~~Ll~~ga~~n~~d~~g~TpLh~A~~~g~~~~v~~Ll~~ga~~~~  184 (209)
                                  +..|.+|+||||+||++|+.++|++||++|+|+|.+|.+|+||||+||++|+.++|++||++|||+|.
T Consensus        76 ------------~~~~~~g~TpLh~A~~~g~~~iv~~Ll~~Gadvn~~d~~g~TpLh~Aa~~g~~~iv~~Ll~~gAdin~  143 (170)
T d4k5ca_          76 ------------HSVSYFGETPLHLAAEMGHLEIVEVLLKAGADVNAFADLGHTPLHLAAQWGHLEIVEVLLKHGADVNA  143 (170)
T ss_pred             ------------ccccccCCchHHHHHHhcchhhHHHHHHcccccccccccCCchhHHhhHHHHHHHHHHHHHCCCCCCC


Q ss_pred             CCCCCCCHHHHHHHcCCHHHHHhh
Q d1ot8a_         185 TDHMDRLPRDVASERLHHDIVRLL  208 (209)
Q Consensus       185 ~d~~g~tpL~~A~~~g~~~vv~~L  208 (209)
                      +|++|+||||+|+++||.+||++|
T Consensus       144 ~d~~G~TpL~~A~~~g~~~iv~~L  167 (170)
T d4k5ca_         144 QDKFGKTPFDLAIDNGNEDIAEVL  167 (170)
T ss_pred             CCCCCCCHHHHHHHCCCHHHHHHH


No 35 
>d3q9nc_ d.211.1.1 (C:) automated matches {Escherichia coli [TaxId: 562]}
Probab=100.00  E-value=1.4e-54  Score=339.45  Aligned_cols=156  Identities=36%  Similarity=0.455  Sum_probs=0.0

Q ss_pred             CCCCCCCHHHHHHHcCCHHHHHHHHHcCCccCcCCCCCCCchhHhhHHhhhhhhhhhHhhcccccccccccCChhHHHHH
Q d1ot8a_          19 MDKTGETSLHLAARFARADAAKRLLDAGADANSQDNTGRTPLHAAVAADAMGVFQILLRNRATNLNARMHDGTTPLILAA   98 (209)
Q Consensus        19 ~d~~G~T~Lh~Aa~~g~~~~v~~Ll~~Gadvn~~d~~g~TpLh~A~~~~~~~iv~~Ll~~~~~d~~~~~~~g~TpL~~A~   98 (209)
                      .|+++.||||+||+.|+.++|++||++|||||.+|.+|+||||+|+.+|+.++|++||++++ |+|.+|.+|+||||+|+
T Consensus         1 f~~d~~t~L~~Aa~~G~~~~v~~Ll~~Gadvn~~d~~g~TpLh~A~~~g~~~iv~~Ll~~ga-dvn~~d~~g~TpLh~A~   79 (157)
T d3q9nc_           1 FGQDLGKKLLEAAAAGQDDEVRILMANGADVNATDDNGLTPLHLAAANGQLEIVEVLLKNGA-DVNASDSAGITPLHLAA   79 (157)
T ss_pred             CCchhHHHHHHHHHCCCHHHHHHHHHCCCCccccCCCCCchhhhccccCChhhHhhHhhCCC-ccCccccCCcchHhhhh


Q ss_pred             HHHHhccccccccCcCccccccccchhHHHHHHHhcchhHHHHHhHHhcccccccccCCCchhhhcccccHHHHHHH
Q d1ot8a_          99 RLAIEGMVEDLITADADINAADNSGKTALHWAAAVNNTEAVNILLMHHANRDAQDDKDETPLFLAAREGSYEASKAL  175 (209)
Q Consensus        99 ~~g~~~~v~~Ll~~gadvn~~d~~g~T~Lh~Aa~~g~~~iv~~Ll~~ga~~n~~d~~g~TpLh~A~~~g~~~~v~~L  175 (209)
                      +.|+.++|++||++|+++|.+|.+|+||||+||++|+.++|++||++|+|+|.+|.+|+||||+|+++|+.+||++|
T Consensus        80 ~~g~~~~v~~Ll~~ga~vn~~d~~g~TpLh~Aa~~g~~~iv~~Ll~~gadi~~~d~~g~tpL~~A~~~g~~~iv~lL  156 (157)
T d3q9nc_          80 YDGHLEIVEVLLKHGADVNAYDRAGWTPLHLAALSGQLEIVEVLLKHGADVNAQDALGLTAFDISINQGQEDLAEIL  156 (157)
T ss_pred             hcCchHHHHHHHhccccccccccCCccchHHhhHhccHHHHHHHHHCCCCCCCCCCCCCCHHHHHHHcCCHHHHHHh


No 36 
>d3q9nc_ d.211.1.1 (C:) automated matches {Escherichia coli [TaxId: 562]}
Probab=100.00  E-value=2e-54  Score=338.48  Aligned_cols=156  Identities=35%  Similarity=0.396  Sum_probs=0.0

Q ss_pred             CCCCCCchhHhhHHhhhhhhhhhHhhcccccccccccCChhHHHHHHHHHhccccccccCcCccccccccchhHHHHHHH
Q d1ot8a_          53 DNTGRTPLHAAVAADAMGVFQILLRNRATNLNARMHDGTTPLILAARLAIEGMVEDLITADADINAADNSGKTALHWAAA  132 (209)
Q Consensus        53 d~~g~TpLh~A~~~~~~~iv~~Ll~~~~~d~~~~~~~g~TpL~~A~~~g~~~~v~~Ll~~gadvn~~d~~g~T~Lh~Aa~  132 (209)
                      ++++.||||+|+++|+.++|++||++++ |+|.+|.+|+||||+|+..|+.++|++||++|+|+|.+|.+|+||||+|+.
T Consensus         2 ~~d~~t~L~~Aa~~G~~~~v~~Ll~~Ga-dvn~~d~~g~TpLh~A~~~g~~~iv~~Ll~~gadvn~~d~~g~TpLh~A~~   80 (157)
T d3q9nc_           2 GQDLGKKLLEAAAAGQDDEVRILMANGA-DVNATDDNGLTPLHLAAANGQLEIVEVLLKNGADVNASDSAGITPLHLAAY   80 (157)
T ss_pred             CchhHHHHHHHHHCCCHHHHHHHHHCCC-CccccCCCCCchhhhccccCChhhHhhHhhCCCccCccccCCcchHhhhhh


Q ss_pred             hcchhHHHHHhHHhcccccccccCCCchhhhcccccHHHHHHHHHCCCCCCCCCCCCCCHHHHHHHcCCHHHHHhhC
Q d1ot8a_         133 VNNTEAVNILLMHHANRDAQDDKDETPLFLAAREGSYEASKALLDNFANREITDHMDRLPRDVASERLHHDIVRLLD  209 (209)
Q Consensus       133 ~g~~~iv~~Ll~~ga~~n~~d~~g~TpLh~A~~~g~~~~v~~Ll~~ga~~~~~d~~g~tpL~~A~~~g~~~vv~~L~  209 (209)
                      +|+.++|++||++|+|+|.+|.+|+||||+|+++|+.++|++||++|||++.+|.+|+||||+|+++||.+||++|+
T Consensus        81 ~g~~~~v~~Ll~~ga~vn~~d~~g~TpLh~Aa~~g~~~iv~~Ll~~gadi~~~d~~g~tpL~~A~~~g~~~iv~lLq  157 (157)
T d3q9nc_          81 DGHLEIVEVLLKHGADVNAYDRAGWTPLHLAALSGQLEIVEVLLKHGADVNAQDALGLTAFDISINQGQEDLAEILQ  157 (157)
T ss_pred             cCchHHHHHHHhccccccccccCCccchHHhhHhccHHHHHHHHHCCCCCCCCCCCCCCHHHHHHHcCCHHHHHHhC


No 37 
>d1ot8a_ d.211.1.1 (A:) Neurogenic locus notch receptor domain {Fruit fly (Drosophila melanogaster) [TaxId: 7227]}
Probab=100.00  E-value=3.7e-54  Score=351.53  Aligned_cols=173  Identities=31%  Similarity=0.344  Sum_probs=0.0

Q ss_pred             CHHHHHHHHHcCCccC-cCCCCCCCchhHhhHHhhhhhhhhhHhhcccccccccccCChhHHHHHHHHHhccccccccCc
Q d1ot8a_          35 RADAAKRLLDAGADAN-SQDNTGRTPLHAAVAADAMGVFQILLRNRATNLNARMHDGTTPLILAARLAIEGMVEDLITAD  113 (209)
Q Consensus        35 ~~~~v~~Ll~~Gadvn-~~d~~g~TpLh~A~~~~~~~iv~~Ll~~~~~d~~~~~~~g~TpL~~A~~~g~~~~v~~Ll~~g  113 (209)
                      ..|+|++||++||||| ..|.+|+||||+|++.|+.++|++||+.++ |+|.+|.+|+||||+|++.|+.++|++||+.+
T Consensus         1 s~eiv~~Ll~~Ga~vn~~~d~~G~T~Lh~Aa~~g~~~~v~~Ll~~Ga-dvn~~d~~g~TpLh~A~~~~~~~iv~~Ll~~~   79 (209)
T d1ot8a_           1 TAQVISDLLAQGAELNATMDKTGETSLHLAARFARADAAKRLLDAGA-DANSQDNTGRTPLHAAVAADAMGVFQILLRNR   79 (209)
T ss_pred             CHHHHHHHHHCCCCCCccCCCCCCCHHHHHHHcCCHHHHHHHHHcCC-ccCcCCCCCCCchhHhhHHhhhhhhhhhHhhc


Q ss_pred             C-ccccccccchhHHHHHHHhcchhHHHHHhHHhcccccccccCCCchhhhcccccHHHHHHHHHCCCCCCCCCCCCCCH
Q d1ot8a_         114 A-DINAADNSGKTALHWAAAVNNTEAVNILLMHHANRDAQDDKDETPLFLAAREGSYEASKALLDNFANREITDHMDRLP  192 (209)
Q Consensus       114 a-dvn~~d~~g~T~Lh~Aa~~g~~~iv~~Ll~~ga~~n~~d~~g~TpLh~A~~~g~~~~v~~Ll~~ga~~~~~d~~g~tp  192 (209)
                      + ++|.+|.+|+||||+||+.|+.+++++||++|+|+|.+|.+|+||||+||+.|+.++|++||++|+|+|.+|..|+||
T Consensus        80 ~~d~~~~~~~g~TpL~~A~~~g~~~~v~~Ll~~gadvn~~d~~g~T~Lh~Aa~~g~~~iv~~Ll~~ga~~n~~d~~g~Tp  159 (209)
T d1ot8a_          80 ATNLNARMHDGTTPLILAARLAIEGMVEDLITADADINAADNSGKTALHWAAAVNNTEAVNILLMHHANRDAQDDKDETP  159 (209)
T ss_pred             ccccccccccCChhHHHHHHHHHhccccccccCcCccccccccchhHHHHHHHhcchhHHHHHhHHhcccccccccCCCc


Q ss_pred             HHHHHHcCCHHHHHhh
Q d1ot8a_         193 RDVASERLHHDIVRLL  208 (209)
Q Consensus       193 L~~A~~~g~~~vv~~L  208 (209)
                      ||+|+++|+.+||++|
T Consensus       160 Lh~A~~~g~~~~v~~L  175 (209)
T d1ot8a_         160 LFLAAREGSYEASKAL  175 (209)
T ss_pred             hhhhcccccHHHHHHH


No 38 
>d4f6rd1 d.211.1.1 (D:13-169) automated matches {Artificial gene [TaxId: 32630]}
Probab=100.00  E-value=6e-54  Score=335.78  Aligned_cols=156  Identities=35%  Similarity=0.453  Sum_probs=0.0

Q ss_pred             CCCCHHHHHHHcCCHHHHHHHHHcCCccCcCCCCCCCchhHhhHHhhhhhhhhhHhhcccccccccccCChhHHHHHHHH
Q d1ot8a_          22 TGETSLHLAARFARADAAKRLLDAGADANSQDNTGRTPLHAAVAADAMGVFQILLRNRATNLNARMHDGTTPLILAARLA  101 (209)
Q Consensus        22 ~G~T~Lh~Aa~~g~~~~v~~Ll~~Gadvn~~d~~g~TpLh~A~~~~~~~iv~~Ll~~~~~d~~~~~~~g~TpL~~A~~~g  101 (209)
                      +-.||||+||++|+.++|++||++|+|||.+|.+|+||||+|+++|+.++|++||++++ |+|.+|.+|+||||+|++.|
T Consensus         1 d~~t~L~~Aa~~G~~~~v~~Ll~~ga~vn~~d~~g~TpLh~Aa~~g~~~~v~~Ll~~ga-dv~~~d~~g~TpLh~A~~~g   79 (157)
T d4f6rd1           1 DLGKKLLEAARAGQDDEVRILMANGADVNAEDDSGKTPLHLAAIKGHLEIVEVLLKHGA-DVNAADKMGDTPLHLAALYG   79 (157)
T ss_pred             CchhHHHHHHHCCCHHHHHHHHHCCCCCCCCCCCCCchhHHHHHhchHHHHHHHHhhcc-ccccccccCCchHHHHHHHc


Q ss_pred             HhccccccccCcCccccccccchhHHHHHHHhcchhHHHHHhHHhcccccccccCCCchhhhcccccHHHHHHHHHC
Q d1ot8a_         102 IEGMVEDLITADADINAADNSGKTALHWAAAVNNTEAVNILLMHHANRDAQDDKDETPLFLAAREGSYEASKALLDN  178 (209)
Q Consensus       102 ~~~~v~~Ll~~gadvn~~d~~g~T~Lh~Aa~~g~~~iv~~Ll~~ga~~n~~d~~g~TpLh~A~~~g~~~~v~~Ll~~  178 (209)
                      +.++|++||++|+|+|.+|.+|+||||+|++.|+.++|++||++|+|+|.+|.+|+||||+|+++|+.++|++|++.
T Consensus        80 ~~~vv~~Ll~~gadvn~~d~~g~TpLh~Aa~~g~~~vv~~Ll~~gadi~~~d~~G~TpL~~A~~~g~~~iv~~Ll~~  156 (157)
T d4f6rd1          80 HLEIVEVLLKNGADVNATDTYGFTPLHLAADAGHLEIVEVLLKYGADVNAQDKFGKTAFDISIDNGNEDLAEILQKL  156 (157)
T ss_pred             hHhHHHHHHhcCCccccccCcCCchhhhhhhccchhhHHHHHhcCCCccccCCCCCCHHHHHHHcCCHHHHHHHHHh


No 39 
>d4duia1 d.211.1.1 (A:13-169) automated matches {Artificial gene [TaxId: 32630]}
Probab=100.00  E-value=6.9e-54  Score=335.45  Aligned_cols=153  Identities=36%  Similarity=0.474  Sum_probs=0.0

Q ss_pred             CHHHHHHHcCCHHHHHHHHHcCCccCcCCCCCCCchhHhhHHhhhhhhhhhHhhcccccccccccCChhHHHHHHHHHhc
Q d1ot8a_          25 TSLHLAARFARADAAKRLLDAGADANSQDNTGRTPLHAAVAADAMGVFQILLRNRATNLNARMHDGTTPLILAARLAIEG  104 (209)
Q Consensus        25 T~Lh~Aa~~g~~~~v~~Ll~~Gadvn~~d~~g~TpLh~A~~~~~~~iv~~Ll~~~~~d~~~~~~~g~TpL~~A~~~g~~~  104 (209)
                      ||||+||+.|+.++|++||++|||||.+|..|+||||+|+++|+.++|++||++++ ++|.+|.+|+||||+|+++|+.+
T Consensus         4 t~L~~Aa~~G~~~~v~~Ll~~Gadvn~~d~~g~TpLh~Aa~~g~~~~v~~Ll~~ga-~vn~~d~~g~TpLh~A~~~g~~~   82 (157)
T d4duia1           4 KKLLEAARAGQDDEVRILMANGADVNATDASGLTPLHLAATYGHLEIVEVLLKHGA-DVNAIDIMGSTPLHLAALIGHLE   82 (157)
T ss_pred             HHHHHHHHcCCHHHHHHHHHCCCCCCCCCCCCCchHHhhcccccHHHHHHHHHcCC-cccccccccCchHHHHHHHchHH


Q ss_pred             cccccccCcCccccccccchhHHHHHHHhcchhHHHHHhHHhcccccccccCCCchhhhcccccHHHHHHHHHC
Q d1ot8a_         105 MVEDLITADADINAADNSGKTALHWAAAVNNTEAVNILLMHHANRDAQDDKDETPLFLAAREGSYEASKALLDN  178 (209)
Q Consensus       105 ~v~~Ll~~gadvn~~d~~g~T~Lh~Aa~~g~~~iv~~Ll~~ga~~n~~d~~g~TpLh~A~~~g~~~~v~~Ll~~  178 (209)
                      +|++||++|+++|.+|.+|+||||+||.+|+.++|++||++|+|+|.+|.+|+||||+|+++|+.++|++|++.
T Consensus        83 vv~~Ll~~ga~vn~~d~~g~TpLh~Aa~~g~~~vv~~Ll~~Gadin~~d~~g~TpL~~A~~~g~~~iv~lLl~~  156 (157)
T d4duia1          83 IVEVLLKHGADVNAVDTWGDTPLHLAAIMGHLEIVEVLLKHGADVNAQDKFGKTAFDISIDNGNEDLAEILQKL  156 (157)
T ss_pred             HHHHHHhccCccccccccCCchHHHHHHHhhHHHHHHHHhcCCCccccCCCCCCHHHHHHHcCCHHHHHHHHHH


No 40 
>d1oy3d_ d.211.1.1 (D:) Transcription factor inhibitor I-kappa-B-beta, IKBB {Mouse (Mus musculus) [TaxId: 10090]}
Probab=100.00  E-value=1.7e-53  Score=355.50  Aligned_cols=185  Identities=30%  Similarity=0.316  Sum_probs=0.0

Q ss_pred             CHHHHHHHHHCCCC---CCccCCCCCCCHHHHHHHcCCHHHHHHHHHcCCccCcCCCCCCCchhHhhHHhhhhhhhhhHh
Q d1ot8a_           1 TAQVISDLLAQGAE---LNATMDKTGETSLHLAARFARADAAKRLLDAGADANSQDNTGRTPLHAAVAADAMGVFQILLR   77 (209)
Q Consensus         1 s~eiv~~Ll~~Ga~---vn~~~d~~G~T~Lh~Aa~~g~~~~v~~Ll~~Gadvn~~d~~g~TpLh~A~~~~~~~iv~~Ll~   77 (209)
                      +.+||++||++|++   +| ..|++|+||||+||+.|+.++|++||++|||++.+|+.|+||||+|++.|+.++|++||+
T Consensus        21 ~~~~v~~Ll~~ga~~~~v~-~~~~~g~TpLh~A~~~g~~~~v~~Ll~~Gadi~~~d~~g~TpLh~A~~~g~~~~v~~LL~   99 (255)
T d1oy3d_          21 HEPFLDFLLGFSAGHEYLD-LQNDLGQTALHLAAILGEASTVEKLYAAGAGVLVAERGGHTALHLACRVRAHTCACVLLQ   99 (255)
T ss_pred             CHHHHHHHHHCCCCchhcC-CCCCCCCCHHHHHHHHchhhHHHHHHHccCcceeeccCCchHHHHHHHcCChhheEEEec


Q ss_pred             hcc----------------------------------------------cccccccccCChhHHHHHHHHHhcccccccc
Q d1ot8a_          78 NRA----------------------------------------------TNLNARMHDGTTPLILAARLAIEGMVEDLIT  111 (209)
Q Consensus        78 ~~~----------------------------------------------~d~~~~~~~g~TpL~~A~~~g~~~~v~~Ll~  111 (209)
                      .++                                              .+++.++.+|+||||+|+.+|+.++|++||+
T Consensus       100 ~~~~~~~~~~~~~~~~~~~~~~~~~~~~~~~~~~~~~~~~~~~~~~~~~~~i~~~~~~G~TpLh~Aa~~g~~eiv~~LL~  179 (255)
T d1oy3d_         100 PRPSHPRDASDTYLTQSQDCTPDTSHAPAAVDSQPNPENEEEPRDEDWRLQLEAENYDGHTPLHVAVIHKDAEMVRLLRD  179 (255)
T ss_pred             CCCCCCCccccccccccccCCCCCCCcccHHhcCCCCcccccchhhccCCceEEEccCCCCceeeehhhhcHHHHHHHhh


Q ss_pred             CcCcccccccc-chhHHHHHHHhcchhHHHHHhHHhcccccccccCCCchhhhcccccHHHHHHHHHCCCCCCCCCCCC
Q d1ot8a_         112 ADADINAADNS-GKTALHWAAAVNNTEAVNILLMHHANRDAQDDKDETPLFLAAREGSYEASKALLDNFANREITDHMD  189 (209)
Q Consensus       112 ~gadvn~~d~~-g~T~Lh~Aa~~g~~~iv~~Ll~~ga~~n~~d~~g~TpLh~A~~~g~~~~v~~Ll~~ga~~~~~d~~g  189 (209)
                      +|+++|.++.+ |+||||+||++|+.+++++||++|+|+|.+|..|+||||+|+++|+.++|++||++||+   +..+|
T Consensus       180 ~Gadvn~~~~~~g~TpL~~Aa~~g~~~iv~~Ll~~gadvn~~d~~g~tpLh~A~~~g~~~~v~~Ll~~GA~---~~~d~  255 (255)
T d1oy3d_         180 AGADLNKPEPTCGRTPLHLAVEAQAASVLELLLKAGADPTARMYGGRTPLGSALLRPNPILARLLRAHGAP---EPEDG  255 (255)
T ss_pred             cCCCCCCCCCCCCCCcchhchhcChHHHHHHHHHcCCCCCCCCCCCCCHHHHHHhCCCHHHHHHHHHCCCC---CccCC


No 41 
>d5en5d1 d.211.1.1 (D:13-166) automated matches {Ribosome display [TaxId: 248461]}
Probab=100.00  E-value=3.5e-53  Score=330.49  Aligned_cols=151  Identities=35%  Similarity=0.412  Sum_probs=0.0

Q ss_pred             CchhHhhHHhhhhhhhhhHhhcccccccccccCChhHHHHHHHHHhccccccccCcCccccccccchhHHHHHHHhcchh
Q d1ot8a_          58 TPLHAAVAADAMGVFQILLRNRATNLNARMHDGTTPLILAARLAIEGMVEDLITADADINAADNSGKTALHWAAAVNNTE  137 (209)
Q Consensus        58 TpLh~A~~~~~~~iv~~Ll~~~~~d~~~~~~~g~TpL~~A~~~g~~~~v~~Ll~~gadvn~~d~~g~T~Lh~Aa~~g~~~  137 (209)
                      ||||+|+++|+.++|++||++++ |+|.+|.+|+||||+|+++|+.++|++||++|+|+|.+|.+|+||||+|+.+|+.+
T Consensus         4 t~L~~Aa~~g~~~~v~~Ll~~ga-~vn~~d~~g~TpLh~Aa~~g~~~iv~~Ll~~gadvn~~d~~g~TpLh~A~~~g~~~   82 (154)
T d5en5d1           4 KKLLEAARAGRDDEVRILMANGA-DVNAADVVGWTPLHLAAYWGHLEIVEVLLKNGADVNAYDTLGSTPLHLAAHFGHLE   82 (154)
T ss_pred             hHHHHHHHCCCHHHHHHHHHCCC-CCCCCCCCCchhHhhhHHhcchhHHHHHHhcCCccchhhccCCchhHHHHHHcchh


Q ss_pred             HHHHHhHHhcccccccccCCCchhhhcccccHHHHHHHHHCCCCCCCCCCCCCCHHHHHHHcCCHHHHHhhC
Q d1ot8a_         138 AVNILLMHHANRDAQDDKDETPLFLAAREGSYEASKALLDNFANREITDHMDRLPRDVASERLHHDIVRLLD  209 (209)
Q Consensus       138 iv~~Ll~~ga~~n~~d~~g~TpLh~A~~~g~~~~v~~Ll~~ga~~~~~d~~g~tpL~~A~~~g~~~vv~~L~  209 (209)
                      +|++||++|+|+|.+|.+|+||||+|+++|+.++|++||++|||++.+|++|+||||+|+++||.+||++|+
T Consensus        83 ~v~~Ll~~gadin~~d~~g~TpLh~Aa~~g~~~iv~~Ll~~Gadi~~~d~~G~TpL~~A~~~g~~~vv~lL~  154 (154)
T d5en5d1          83 IVEVLLKNGADVNAKDDNGITPLHLAANRGHLEIVEVLLKYGADVNAQDKFGKTAFDISINNGNEDLAEILQ  154 (154)
T ss_pred             hHHHHHhcCcccccccCCCCchhhhccccccHHHHHHHHHcCCCCCCCCCCCCCHHHHHHHcCCHHHHHHhC


No 42 
>d5en5d1 d.211.1.1 (D:13-166) automated matches {Ribosome display [TaxId: 248461]}
Probab=100.00  E-value=4.1e-53  Score=330.08  Aligned_cols=150  Identities=37%  Similarity=0.481  Sum_probs=0.0

Q ss_pred             CHHHHHHHcCCHHHHHHHHHcCCccCcCCCCCCCchhHhhHHhhhhhhhhhHhhcccccccccccCChhHHHHHHHHHhc
Q d1ot8a_          25 TSLHLAARFARADAAKRLLDAGADANSQDNTGRTPLHAAVAADAMGVFQILLRNRATNLNARMHDGTTPLILAARLAIEG  104 (209)
Q Consensus        25 T~Lh~Aa~~g~~~~v~~Ll~~Gadvn~~d~~g~TpLh~A~~~~~~~iv~~Ll~~~~~d~~~~~~~g~TpL~~A~~~g~~~  104 (209)
                      ||||+||+.|+.++|++||++|+|||.+|..|+||||+|+++|+.++|++||++++ |+|.+|.+|+||||+|+++|+.+
T Consensus         4 t~L~~Aa~~g~~~~v~~Ll~~ga~vn~~d~~g~TpLh~Aa~~g~~~iv~~Ll~~ga-dvn~~d~~g~TpLh~A~~~g~~~   82 (154)
T d5en5d1           4 KKLLEAARAGRDDEVRILMANGADVNAADVVGWTPLHLAAYWGHLEIVEVLLKNGA-DVNAYDTLGSTPLHLAAHFGHLE   82 (154)
T ss_pred             hHHHHHHHCCCHHHHHHHHHCCCCCCCCCCCCchhHhhhHHhcchhHHHHHHhcCC-ccchhhccCCchhHHHHHHcchh


Q ss_pred             cccccccCcCccccccccchhHHHHHHHhcchhHHHHHhHHhcccccccccCCCchhhhcccccHHHHHHH
Q d1ot8a_         105 MVEDLITADADINAADNSGKTALHWAAAVNNTEAVNILLMHHANRDAQDDKDETPLFLAAREGSYEASKAL  175 (209)
Q Consensus       105 ~v~~Ll~~gadvn~~d~~g~T~Lh~Aa~~g~~~iv~~Ll~~ga~~n~~d~~g~TpLh~A~~~g~~~~v~~L  175 (209)
                      +|++||++|+|+|.+|.+|+||||+|+.+|+.++|++||++|+|+|.+|.+|+||||+|+++|+.+||++|
T Consensus        83 ~v~~Ll~~gadin~~d~~g~TpLh~Aa~~g~~~iv~~Ll~~Gadi~~~d~~G~TpL~~A~~~g~~~vv~lL  153 (154)
T d5en5d1          83 IVEVLLKNGADVNAKDDNGITPLHLAANRGHLEIVEVLLKYGADVNAQDKFGKTAFDISINNGNEDLAEIL  153 (154)
T ss_pred             hHHHHHhcCcccccccCCCCchhhhccccccHHHHHHHHHcCCCCCCCCCCCCCHHHHHHHcCCHHHHHHh


No 43 
>d4duia1 d.211.1.1 (A:13-169) automated matches {Artificial gene [TaxId: 32630]}
Probab=100.00  E-value=5e-53  Score=330.59  Aligned_cols=150  Identities=35%  Similarity=0.432  Sum_probs=0.0

Q ss_pred             CchhHhhHHhhhhhhhhhHhhcccccccccccCChhHHHHHHHHHhccccccccCcCccccccccchhHHHHHHHhcchh
Q d1ot8a_          58 TPLHAAVAADAMGVFQILLRNRATNLNARMHDGTTPLILAARLAIEGMVEDLITADADINAADNSGKTALHWAAAVNNTE  137 (209)
Q Consensus        58 TpLh~A~~~~~~~iv~~Ll~~~~~d~~~~~~~g~TpL~~A~~~g~~~~v~~Ll~~gadvn~~d~~g~T~Lh~Aa~~g~~~  137 (209)
                      ||||+|+++|+.++|++||+.++ |+|.+|.+|+||||+|+++|+.++|++||++|+++|.+|.+|+||||+|+.+|+.+
T Consensus         4 t~L~~Aa~~G~~~~v~~Ll~~Ga-dvn~~d~~g~TpLh~Aa~~g~~~~v~~Ll~~ga~vn~~d~~g~TpLh~A~~~g~~~   82 (157)
T d4duia1           4 KKLLEAARAGQDDEVRILMANGA-DVNATDASGLTPLHLAATYGHLEIVEVLLKHGADVNAIDIMGSTPLHLAALIGHLE   82 (157)
T ss_pred             HHHHHHHHcCCHHHHHHHHHCCC-CCCCCCCCCCchHHhhcccccHHHHHHHHHcCCcccccccccCchHHHHHHHchHH


Q ss_pred             HHHHHhHHhcccccccccCCCchhhhcccccHHHHHHHHHCCCCCCCCCCCCCCHHHHHHHcCCHHHHHhh
Q d1ot8a_         138 AVNILLMHHANRDAQDDKDETPLFLAAREGSYEASKALLDNFANREITDHMDRLPRDVASERLHHDIVRLL  208 (209)
Q Consensus       138 iv~~Ll~~ga~~n~~d~~g~TpLh~A~~~g~~~~v~~Ll~~ga~~~~~d~~g~tpL~~A~~~g~~~vv~~L  208 (209)
                      +|++||++|+++|.+|.+|+||||+|+++|+.++|++||++|||++.+|++|+||||+|+++||.+||++|
T Consensus        83 vv~~Ll~~ga~vn~~d~~g~TpLh~Aa~~g~~~vv~~Ll~~Gadin~~d~~g~TpL~~A~~~g~~~iv~lL  153 (157)
T d4duia1          83 IVEVLLKHGADVNAVDTWGDTPLHLAAIMGHLEIVEVLLKHGADVNAQDKFGKTAFDISIDNGNEDLAEIL  153 (157)
T ss_pred             HHHHHHhccCccccccccCCchHHHHHHHhhHHHHHHHHhcCCCccccCCCCCCHHHHHHHcCCHHHHHHH


No 44 
>d5gika_ d.211.1.0 (A:) automated matches {Human (Homo sapiens) [TaxId: 9606]}
Probab=100.00  E-value=5.7e-53  Score=329.27  Aligned_cols=152  Identities=35%  Similarity=0.460  Sum_probs=0.0

Q ss_pred             CCchhHhhHHhhhhhhhhhHhhcccccccccccCChhHHHHHHHHHhccccccccCcCccccccccchhHHHHHHHhcch
Q d1ot8a_          57 RTPLHAAVAADAMGVFQILLRNRATNLNARMHDGTTPLILAARLAIEGMVEDLITADADINAADNSGKTALHWAAAVNNT  136 (209)
Q Consensus        57 ~TpLh~A~~~~~~~iv~~Ll~~~~~d~~~~~~~g~TpL~~A~~~g~~~~v~~Ll~~gadvn~~d~~g~T~Lh~Aa~~g~~  136 (209)
                      .||||+|+++|+.++|++||++++ |+|.+|..|+||||+|+..|+.++|++||++|+++|.+|.+|+||||+|+.+|+.
T Consensus         3 ~t~L~~Aa~~g~~~~v~~Ll~~ga-din~~~~~g~TpL~~Aa~~g~~~iv~~Ll~~ga~vn~~d~~g~TpL~~A~~~g~~   81 (154)
T d5gika_           3 GKKLLEAARAGQDDEVRLLLEHGA-DVNARDYIGSTPLHLAAYYGHLEIVRLLLEHGADVNARDSTGTTPLHYAARLGHL   81 (154)
T ss_pred             hhHHHHHHHCCCHHHHHHHHHCCC-CCCCCCCCCCcHHHHHHHHccHHHHHHHHhcCCcccccccCCCCchHhhhhhccH


Q ss_pred             hHHHHHhHHhcccccccccCCCchhhhcccccHHHHHHHHHCCCCCCCCCCCCCCHHHHHHHcCCHHHHHhhC
Q d1ot8a_         137 EAVNILLMHHANRDAQDDKDETPLFLAAREGSYEASKALLDNFANREITDHMDRLPRDVASERLHHDIVRLLD  209 (209)
Q Consensus       137 ~iv~~Ll~~ga~~n~~d~~g~TpLh~A~~~g~~~~v~~Ll~~ga~~~~~d~~g~tpL~~A~~~g~~~vv~~L~  209 (209)
                      ++|++||++|+++|.+|..|+||||+|+++|+.++|++||++|||++.+|+.|+||||+|+++||.+||++|+
T Consensus        82 ~iv~~Ll~~gadin~~~~~g~TpL~~A~~~g~~~iv~~Ll~~gadin~~d~~G~tpL~~A~~~g~~~iv~lLk  154 (154)
T d5gika_          82 EIVRLLLEHGADVNARDAMGWTPLHLAAKKGHLEIVRLLLKHGADVNANDHFGKTAFDISIDNGNEDLAEILQ  154 (154)
T ss_pred             HHHHHHHHccCccchhhccCcchHHHhHHhchHHHHHHHHHcCCCCCCCCCCCCCHHHHHHHcCCHHHHHHhC


No 45 
>d5gika_ d.211.1.0 (A:) automated matches {Human (Homo sapiens) [TaxId: 9606]}
Probab=100.00  E-value=6.3e-53  Score=329.02  Aligned_cols=151  Identities=38%  Similarity=0.492  Sum_probs=0.0

Q ss_pred             CCHHHHHHHcCCHHHHHHHHHcCCccCcCCCCCCCchhHhhHHhhhhhhhhhHhhcccccccccccCChhHHHHHHHHHh
Q d1ot8a_          24 ETSLHLAARFARADAAKRLLDAGADANSQDNTGRTPLHAAVAADAMGVFQILLRNRATNLNARMHDGTTPLILAARLAIE  103 (209)
Q Consensus        24 ~T~Lh~Aa~~g~~~~v~~Ll~~Gadvn~~d~~g~TpLh~A~~~~~~~iv~~Ll~~~~~d~~~~~~~g~TpL~~A~~~g~~  103 (209)
                      .||||+||++|+.++|++||++|+|+|.+|..|+||||+|+.+|+.++|++||++++ ++|.+|.+|+||||+|+++|+.
T Consensus         3 ~t~L~~Aa~~g~~~~v~~Ll~~gadin~~~~~g~TpL~~Aa~~g~~~iv~~Ll~~ga-~vn~~d~~g~TpL~~A~~~g~~   81 (154)
T d5gika_           3 GKKLLEAARAGQDDEVRLLLEHGADVNARDYIGSTPLHLAAYYGHLEIVRLLLEHGA-DVNARDSTGTTPLHYAARLGHL   81 (154)
T ss_pred             hhHHHHHHHCCCHHHHHHHHHCCCCCCCCCCCCCcHHHHHHHHccHHHHHHHHhcCC-cccccccCCCCchHhhhhhccH


Q ss_pred             ccccccccCcCccccccccchhHHHHHHHhcchhHHHHHhHHhcccccccccCCCchhhhcccccHHHHHHH
Q d1ot8a_         104 GMVEDLITADADINAADNSGKTALHWAAAVNNTEAVNILLMHHANRDAQDDKDETPLFLAAREGSYEASKAL  175 (209)
Q Consensus       104 ~~v~~Ll~~gadvn~~d~~g~T~Lh~Aa~~g~~~iv~~Ll~~ga~~n~~d~~g~TpLh~A~~~g~~~~v~~L  175 (209)
                      ++|++||++|+++|.+|..|+||||+|+.+|+.++|++||++|+|+|.+|.+|+||||+|+++|+.+||++|
T Consensus        82 ~iv~~Ll~~gadin~~~~~g~TpL~~A~~~g~~~iv~~Ll~~gadin~~d~~G~tpL~~A~~~g~~~iv~lL  153 (154)
T d5gika_          82 EIVRLLLEHGADVNARDAMGWTPLHLAAKKGHLEIVRLLLKHGADVNANDHFGKTAFDISIDNGNEDLAEIL  153 (154)
T ss_pred             HHHHHHHHccCccchhhccCcchHHHhHHhchHHHHHHHHHcCCCCCCCCCCCCCHHHHHHHcCCHHHHHHh


No 46 
>d1iknd_ d.211.1.1 (D:) I-kappa-B-alpha {Human (Homo sapiens) [TaxId: 9606]}
Probab=100.00  E-value=7.8e-53  Score=346.08  Aligned_cols=191  Identities=30%  Similarity=0.348  Sum_probs=0.0

Q ss_pred             HHHHHHHHCCCCCCccCCCCCCCHHHHHHHcCCHHHHHHHHHcCCccCcCCCCCCCchhHhhHHhhhhhhhhhHhhccc-
Q d1ot8a_           3 QVISDLLAQGAELNATMDKTGETSLHLAARFARADAAKRLLDAGADANSQDNTGRTPLHAAVAADAMGVFQILLRNRAT-   81 (209)
Q Consensus         3 eiv~~Ll~~Ga~vn~~~d~~G~T~Lh~Aa~~g~~~~v~~Ll~~Gadvn~~d~~g~TpLh~A~~~~~~~iv~~Ll~~~~~-   81 (209)
                      ++++.+++.|+++|.+ |..|+||||+||+.|+.++|++||++|||++.+|..|+||||+|++.|+.++|++|++.+.. 
T Consensus        20 ~ll~~~~~~~~~in~~-d~~g~TpLh~A~~~g~~~iv~~Ll~~Gad~~~~d~~g~TpLh~A~~~g~~~~v~~Ll~~~~~~   98 (221)
T d1iknd_          20 EVIRQVKGDLAFLNFQ-NNLQQTPLHLAVITNQPEIAEALLGAGCDPELRDFRGNTPLHLACEQGCLASVGVLTQSCTTP   98 (221)
T ss_pred             HHHHHHhhccCcccCC-CCCCCCHHHHHHHccChHHHHHHHhhcCChhhhccCCCCccchhhhcccccchhhhcccCCcc


Q ss_pred             ----ccccccccCChhHHHHHHHHHhccccccccCcCcccccc-ccchhHHHHHHHhcchhHHHHHhHHhcccccccccC
Q d1ot8a_          82 ----NLNARMHDGTTPLILAARLAIEGMVEDLITADADINAAD-NSGKTALHWAAAVNNTEAVNILLMHHANRDAQDDKD  156 (209)
Q Consensus        82 ----d~~~~~~~g~TpL~~A~~~g~~~~v~~Ll~~gadvn~~d-~~g~T~Lh~Aa~~g~~~iv~~Ll~~ga~~n~~d~~g  156 (209)
                          +++.+|.+|+||||+|++.|+.+++++||++|+++|.+| .+|+||||+||..|+.++|++||++|+|+|.+|.+|
T Consensus        99 ~~~~~~~~~d~~G~tpLh~A~~~g~~~~v~~Ll~~ga~vn~~d~~~G~TpLh~A~~~~~~~~v~~Ll~~gad~n~~d~~g  178 (221)
T d1iknd_          99 HLHSILKATNYNGHTCLHLASIHGYLGIVELLVSLGADVNAQEPCNGRTALHLAVDLQNPDLVSLLLKCGADVNRVTYQG  178 (221)
T ss_pred             chhhhhhhhhhccchhhhhhhHhcchhhHHHHhhcCCCCCCCCccccccccccccccCCHHHHHHHHHCCCCCCCCCCCC


Q ss_pred             CCchhhhcccccHHHHHHHHHCCCC--CCCCCCCCCCHHH
Q d1ot8a_         157 ETPLFLAAREGSYEASKALLDNFAN--REITDHMDRLPRD  194 (209)
Q Consensus       157 ~TpLh~A~~~g~~~~v~~Ll~~ga~--~~~~d~~g~tpL~  194 (209)
                      +||||+|+.+|+.+++++|++.|++  ....+..+.||+.
T Consensus       179 ~TpL~~A~~~~~~~i~~~L~~~~~~~~~~~~~~~d~~~~D  218 (221)
T d1iknd_         179 YSPYQLTWGRPSTRIQQQLGQLTLENLQMLPESEDEESYD  218 (221)
T ss_pred             CCHHHHHhcCCCHHHHHHHHHCCChhhcCCCccCCCcccC


No 47 
>d4f6rd1 d.211.1.1 (D:13-169) automated matches {Artificial gene [TaxId: 32630]}
Probab=100.00  E-value=8.3e-53  Score=329.32  Aligned_cols=153  Identities=35%  Similarity=0.400  Sum_probs=0.0

Q ss_pred             CCCCchhHhhHHhhhhhhhhhHhhcccccccccccCChhHHHHHHHHHhccccccccCcCccccccccchhHHHHHHHhc
Q d1ot8a_          55 TGRTPLHAAVAADAMGVFQILLRNRATNLNARMHDGTTPLILAARLAIEGMVEDLITADADINAADNSGKTALHWAAAVN  134 (209)
Q Consensus        55 ~g~TpLh~A~~~~~~~iv~~Ll~~~~~d~~~~~~~g~TpL~~A~~~g~~~~v~~Ll~~gadvn~~d~~g~T~Lh~Aa~~g  134 (209)
                      +..||||+|+++|+.++|++||+.++ ++|.+|.+|+||||+|++.|+.++|++||++|+|+|.+|.+|+||||+||.+|
T Consensus         1 d~~t~L~~Aa~~G~~~~v~~Ll~~ga-~vn~~d~~g~TpLh~Aa~~g~~~~v~~Ll~~gadv~~~d~~g~TpLh~A~~~g   79 (157)
T d4f6rd1           1 DLGKKLLEAARAGQDDEVRILMANGA-DVNAEDDSGKTPLHLAAIKGHLEIVEVLLKHGADVNAADKMGDTPLHLAALYG   79 (157)
T ss_pred             CchhHHHHHHHCCCHHHHHHHHHCCC-CCCCCCCCCCchhHHHHHhchHHHHHHHHhhccccccccccCCchHHHHHHHc


Q ss_pred             chhHHHHHhHHhcccccccccCCCchhhhcccccHHHHHHHHHCCCCCCCCCCCCCCHHHHHHHcCCHHHHHhh
Q d1ot8a_         135 NTEAVNILLMHHANRDAQDDKDETPLFLAAREGSYEASKALLDNFANREITDHMDRLPRDVASERLHHDIVRLL  208 (209)
Q Consensus       135 ~~~iv~~Ll~~ga~~n~~d~~g~TpLh~A~~~g~~~~v~~Ll~~ga~~~~~d~~g~tpL~~A~~~g~~~vv~~L  208 (209)
                      +.++|++||++|+|+|.+|.+|+||||+|++.|+.++|++||++|||++.+|+.|+||||+|+++||.+||++|
T Consensus        80 ~~~vv~~Ll~~gadvn~~d~~g~TpLh~Aa~~g~~~vv~~Ll~~gadi~~~d~~G~TpL~~A~~~g~~~iv~~L  153 (157)
T d4f6rd1          80 HLEIVEVLLKNGADVNATDTYGFTPLHLAADAGHLEIVEVLLKYGADVNAQDKFGKTAFDISIDNGNEDLAEIL  153 (157)
T ss_pred             hHhHHHHHHhcCCccccccCcCCchhhhhhhccchhhHHHHHhcCCCccccCCCCCCHHHHHHHcCCHHHHHHH


No 48 
>d4hb5a_ d.211.1.0 (A:) automated matches {Artificial gene [TaxId: 32630]}
Probab=100.00  E-value=6.6e-52  Score=324.15  Aligned_cols=153  Identities=39%  Similarity=0.508  Sum_probs=0.0

Q ss_pred             CHHHHHHHcCCHHHHHHHHHcCCccCcCCCCCCCchhHhhHHhhhhhhhhhHhhcccccccccccCChhHHHHHHHHHhc
Q d1ot8a_          25 TSLHLAARFARADAAKRLLDAGADANSQDNTGRTPLHAAVAADAMGVFQILLRNRATNLNARMHDGTTPLILAARLAIEG  104 (209)
Q Consensus        25 T~Lh~Aa~~g~~~~v~~Ll~~Gadvn~~d~~g~TpLh~A~~~~~~~iv~~Ll~~~~~d~~~~~~~g~TpL~~A~~~g~~~  104 (209)
                      ||||+||+.|+.++|++||++|+|+|.+|..|+||||+|+..|+.++|++||++++ |+|.+|..|+||||+|++.|+.+
T Consensus         5 t~L~~Aa~~g~~~~v~~Ll~~ga~i~~~~~~g~T~L~~A~~~g~~~vv~~Ll~~ga-dvn~~~~~g~TpL~~A~~~g~~~   83 (157)
T d4hb5a_           5 KRLIEAAENGNKDRVKDLLENGADPNASDSDGRTPLHYAAENGHKEIVKLLLSKGA-DPNAKDSDGRTPLHYAAENGHKE   83 (157)
T ss_pred             HHHHHHHHCCCHHHHHHHHHCCCCCCCCCCCCCCccceecccCchhhHHHHHccCC-CCCCCCCCCCCcchhhHhcCChh


Q ss_pred             cccccccCcCccccccccchhHHHHHHHhcchhHHHHHhHHhcccccccccCCCchhhhcccccHHHHHHHHHC
Q d1ot8a_         105 MVEDLITADADINAADNSGKTALHWAAAVNNTEAVNILLMHHANRDAQDDKDETPLFLAAREGSYEASKALLDN  178 (209)
Q Consensus       105 ~v~~Ll~~gadvn~~d~~g~T~Lh~Aa~~g~~~iv~~Ll~~ga~~n~~d~~g~TpLh~A~~~g~~~~v~~Ll~~  178 (209)
                      +|++||++|+|+|.+|.+|+||||+|+++|+.++|++||++|+++|.+|.+|+||||+|+++|+.++|++|+++
T Consensus        84 ~v~~Ll~~ga~v~~~~~~g~TpLh~Aa~~g~~~vv~~Ll~~ga~~~~~d~~G~t~L~~A~~~g~~~iv~~Ll~~  157 (157)
T d4hb5a_          84 IVKLLLSKGADPNAKDSDGRTPLHYAAENGHKEIVKLLLSKGADPNTSDSDGRTPLDLAREHGNEEIVKLLEKQ  157 (157)
T ss_pred             eeeehhccCCCCCCCCCCCCCcccccccccCHHHHHHHhhcCCCCCCCCCCCCCHHHHHHHcCCHHHHHHHccC


No 49 
>d4hb5a_ d.211.1.0 (A:) automated matches {Artificial gene [TaxId: 32630]}
Probab=100.00  E-value=5.7e-51  Score=318.86  Aligned_cols=154  Identities=36%  Similarity=0.438  Sum_probs=0.0

Q ss_pred             CCCCCchhHhhHHhhhhhhhhhHhhcccccccccccCChhHHHHHHHHHhccccccccCcCccccccccchhHHHHHHHh
Q d1ot8a_          54 NTGRTPLHAAVAADAMGVFQILLRNRATNLNARMHDGTTPLILAARLAIEGMVEDLITADADINAADNSGKTALHWAAAV  133 (209)
Q Consensus        54 ~~g~TpLh~A~~~~~~~iv~~Ll~~~~~d~~~~~~~g~TpL~~A~~~g~~~~v~~Ll~~gadvn~~d~~g~T~Lh~Aa~~  133 (209)
                      ++..||||+|+++|+.++|++||+.++ |+|.+|.+|+||||+|++.|+.+++++||++|+|||.+|..|+||||+|+..
T Consensus         1 ~~~~t~L~~Aa~~g~~~~v~~Ll~~ga-~i~~~~~~g~T~L~~A~~~g~~~vv~~Ll~~gadvn~~~~~g~TpL~~A~~~   79 (157)
T d4hb5a_           1 SELGKRLIEAAENGNKDRVKDLLENGA-DPNASDSDGRTPLHYAAENGHKEIVKLLLSKGADPNAKDSDGRTPLHYAAEN   79 (157)
T ss_pred             CchHHHHHHHHHCCCHHHHHHHHHCCC-CCCCCCCCCCCccceecccCchhhHHHHHccCCCCCCCCCCCCCcchhhHhc


Q ss_pred             cchhHHHHHhHHhcccccccccCCCchhhhcccccHHHHHHHHHCCCCCCCCCCCCCCHHHHHHHcCCHHHHHhh
Q d1ot8a_         134 NNTEAVNILLMHHANRDAQDDKDETPLFLAAREGSYEASKALLDNFANREITDHMDRLPRDVASERLHHDIVRLL  208 (209)
Q Consensus       134 g~~~iv~~Ll~~ga~~n~~d~~g~TpLh~A~~~g~~~~v~~Ll~~ga~~~~~d~~g~tpL~~A~~~g~~~vv~~L  208 (209)
                      |+.++|++||++|+|+|.+|.+|+||||+|+++|+.++|++||++|||++.+|++|+||||+|+++||.+||++|
T Consensus        80 g~~~~v~~Ll~~ga~v~~~~~~g~TpLh~Aa~~g~~~vv~~Ll~~ga~~~~~d~~G~t~L~~A~~~g~~~iv~~L  154 (157)
T d4hb5a_          80 GHKEIVKLLLSKGADPNAKDSDGRTPLHYAAENGHKEIVKLLLSKGADPNTSDSDGRTPLDLAREHGNEEIVKLL  154 (157)
T ss_pred             CChheeeehhccCCCCCCCCCCCCCcccccccccCHHHHHHHhhcCCCCCCCCCCCCCHHHHHHHcCCHHHHHHH


No 50 
>d3so8a_ d.211.1.0 (A:) automated matches {Human (Homo sapiens) [TaxId: 9606]}
Probab=100.00  E-value=8.5e-51  Score=319.49  Aligned_cols=158  Identities=23%  Similarity=0.246  Sum_probs=0.0

Q ss_pred             CCHHHHHHHcCCHHHHHHHHHcCCccCcCCCCCCCchhHhhHHhhhhhhhhhHhhcccccccccccCChhHHHHHHHHHh
Q d1ot8a_          24 ETSLHLAARFARADAAKRLLDAGADANSQDNTGRTPLHAAVAADAMGVFQILLRNRATNLNARMHDGTTPLILAARLAIE  103 (209)
Q Consensus        24 ~T~Lh~Aa~~g~~~~v~~Ll~~Gadvn~~d~~g~TpLh~A~~~~~~~iv~~Ll~~~~~d~~~~~~~g~TpL~~A~~~g~~  103 (209)
                      .||||+||+.|+.++|+.||++|+++|.+|..|+||||+|++.|+.++|++||+.++ |++.+|.+|+||||+|+..|+.
T Consensus         2 ~~~Lh~Aa~~g~~~~v~~Ll~~ga~vn~~d~~g~TpL~~A~~~g~~~~v~~Ll~~ga-di~~~d~~g~tpL~~Aa~~g~~   80 (162)
T d3so8a_           2 SLSVHQLAAQGEMLYLATRIEQENVINHTDEEGFTPLMWAAAHGQIAVVEFLLQNGA-DPQLLGKGRESALSLACSKGYT   80 (162)
T ss_pred             HHHHHHHHHCCCHHHHHHHHHCCCCCCccCCCCCchhhhhhhccchHHHHHHHhcCC-CcccccCCcchhHHhhhcccch


Q ss_pred             ccccccccCcCccccccccchhHHHHHHHhcchhHHHHHhHHhcccccccccCCCchhhhcccccHHHHHHHHHCCCCC
Q d1ot8a_         104 GMVEDLITADADINAADNSGKTALHWAAAVNNTEAVNILLMHHANRDAQDDKDETPLFLAAREGSYEASKALLDNFANR  182 (209)
Q Consensus       104 ~~v~~Ll~~gadvn~~d~~g~T~Lh~Aa~~g~~~iv~~Ll~~ga~~n~~d~~g~TpLh~A~~~g~~~~v~~Ll~~ga~~  182 (209)
                      ++|++|+++|+|+|.+|.+|+||||+|+..|+.+++++||++|||++.+|.+|+||||+|++.|+.+++++|++++++.
T Consensus        81 ~iv~~Ll~~gadvn~~d~~g~TpLh~Aa~~g~~~~v~~LL~~Gad~~~~~~~G~t~L~~A~~~g~~~i~~~L~~~~~~l  159 (162)
T d3so8a_          81 DIVKMLLDCGVDVNEYDWNGGTPLLYAVHGNHVKCVKMLLESGADPTIETDSGYNSMDLAVALGYRSVQQVIESHLLKL  159 (162)
T ss_pred             hHHHHHHhCCCCccccccCCCccceecccccchhhhhhhhcCCCCCCcCCCCCCCHHHHHHHCCCHHHHHHHHHcchhh


No 51 
>d4k5ca_ d.211.1.1 (A:) automated matches {Escherichia coli [TaxId: 562]}
Probab=100.00  E-value=8.7e-51  Score=321.78  Aligned_cols=157  Identities=36%  Similarity=0.442  Sum_probs=0.0

Q ss_pred             CHHHHHHHHHCCCCCCccCCCCCCCHHHHHHHcCCHHHHHHHHHcCCccCcCCCCCCCchhHhhHHhhhhhhhhhHhhcc
Q d1ot8a_           1 TAQVISDLLAQGAELNATMDKTGETSLHLAARFARADAAKRLLDAGADANSQDNTGRTPLHAAVAADAMGVFQILLRNRA   80 (209)
Q Consensus         1 s~eiv~~Ll~~Ga~vn~~~d~~G~T~Lh~Aa~~g~~~~v~~Ll~~Gadvn~~d~~g~TpLh~A~~~~~~~iv~~Ll~~~~   80 (209)
                      ..|+|++||++|||||.+ |.+|+||||+||++|+.++|++||++|||+|.++..+++|++.+                 
T Consensus        14 ~~~~v~~LL~~Gadvn~~-d~~g~TpLh~A~~~g~~~iv~~Ll~~gAdv~~~~~~~~~~~~~~-----------------   75 (170)
T d4k5ca_          14 QDDEVRILMANGADVNAQ-DKFGTTPLHLAADMGHLEIVEVLLKTGADVNAAATGHYFQPYFS-----------------   75 (170)
T ss_pred             CHHHHHHHHHCCCCCCCC-CCCCCCchHhhhccchHHHHHHHHHhcCCcchhccCCccccccc-----------------


Q ss_pred             cccccccccCChhHHHHHHHHHhccccccccCcCccccccccchhHHHHHHHhcchhHHHHHhHHhcccccccccCCCch
Q d1ot8a_          81 TNLNARMHDGTTPLILAARLAIEGMVEDLITADADINAADNSGKTALHWAAAVNNTEAVNILLMHHANRDAQDDKDETPL  160 (209)
Q Consensus        81 ~d~~~~~~~g~TpL~~A~~~g~~~~v~~Ll~~gadvn~~d~~g~T~Lh~Aa~~g~~~iv~~Ll~~ga~~n~~d~~g~TpL  160 (209)
                         +..+.+|+||||+|+++|+.++|++||++|+|+|.+|.+|+||||+||.+|+.++|++||++|||+|.+|.+|+|||
T Consensus        76 ---~~~~~~g~TpLh~A~~~g~~~iv~~Ll~~Gadvn~~d~~g~TpLh~Aa~~g~~~iv~~Ll~~gAdin~~d~~G~TpL  152 (170)
T d4k5ca_          76 ---HSVSYFGETPLHLAAEMGHLEIVEVLLKAGADVNAFADLGHTPLHLAAQWGHLEIVEVLLKHGADVNAQDKFGKTPF  152 (170)
T ss_pred             ---ccccccCCchHHHHHHhcchhhHHHHHHcccccccccccCCchhHHhhHHHHHHHHHHHHHCCCCCCCCCCCCCCHH


Q ss_pred             hhhcccccHHHHHHHHHC
Q d1ot8a_         161 FLAAREGSYEASKALLDN  178 (209)
Q Consensus       161 h~A~~~g~~~~v~~Ll~~  178 (209)
                      |+|+++|+.++|++||+.
T Consensus       153 ~~A~~~g~~~iv~~Ll~A  170 (170)
T d4k5ca_         153 DLAIDNGNEDIAEVLQKA  170 (170)
T ss_pred             HHHHHCCCHHHHHHHHhC


No 52 
>d1ihba_ d.211.1.1 (A:) p18ink4C(ink6) {Human (Homo sapiens) [TaxId: 9606]}
Probab=100.00  E-value=1.5e-50  Score=316.31  Aligned_cols=155  Identities=28%  Similarity=0.296  Sum_probs=0.0

Q ss_pred             CCCCHHHHHHHcCCHHHHHHHHHcCCccCcCCCCCCCchhHhhHHhhhhhhhhhHhhcccccccccccCChhHHHHHHHH
Q d1ot8a_          22 TGETSLHLAARFARADAAKRLLDAGADANSQDNTGRTPLHAAVAADAMGVFQILLRNRATNLNARMHDGTTPLILAARLA  101 (209)
Q Consensus        22 ~G~T~Lh~Aa~~g~~~~v~~Ll~~Gadvn~~d~~g~TpLh~A~~~~~~~iv~~Ll~~~~~d~~~~~~~g~TpL~~A~~~g  101 (209)
                      +| ||||+||+.|+.++|++||++|+|||.+|..|+||||+|+ .|+.++|++||+.++ ++|.+|.+|+||||+|++.|
T Consensus         1 ~g-t~L~~Aa~~g~~~~v~~Ll~~ga~vn~~~~~G~T~Lh~A~-~g~~~iv~~Ll~~ga-~~~~~d~~g~t~Lh~Aa~~g   77 (156)
T d1ihba_           1 WG-NELASAAARGDLEQLTSLLQNNVNVNAQNGFGRTALQVMK-LGNPEIARRLLLRGA-NPDLKDRTGFAVIHDAARAG   77 (156)
T ss_pred             CC-CHHHHHHHcCCHHHHHHHHHCCCCCCCCCCCcccHhHhcc-cCCchHhHHHHhcCC-CCCccccccchHHHhHHHhc


Q ss_pred             HhccccccccCcCccccccccchhHHHHHHHhcchhHHHHHhHHhc-ccccccccCCCchhhhcccccHHHHHHHHHCC
Q d1ot8a_         102 IEGMVEDLITADADINAADNSGKTALHWAAAVNNTEAVNILLMHHA-NRDAQDDKDETPLFLAAREGSYEASKALLDNF  179 (209)
Q Consensus       102 ~~~~v~~Ll~~gadvn~~d~~g~T~Lh~Aa~~g~~~iv~~Ll~~ga-~~n~~d~~g~TpLh~A~~~g~~~~v~~Ll~~g  179 (209)
                      +.++|++|+++|+|+|.+|.+|+||||+||++|+.++|++||++|+ ++|.+|.+|+||||+|+++|+.++|++|+++|
T Consensus        78 ~~~~v~~Ll~~~advn~~d~~g~TpLh~A~~~g~~~iv~~Ll~~~~~~~~~~~~~g~TpLh~A~~~g~~~iv~lLl~~G  156 (156)
T d1ihba_          78 FLDTLQTLLEFQADVNIEDNEGNLPLHLAAKEGHLRVVEFLVKHTASNVGHRNHKGDTACDLARLYGRNEVVSLMQANG  156 (156)
T ss_pred             hhHHHHHHHHHhhhcccccCCCCcchhhhhhcCcceehhhHHhcCCCCcCCcCCCCCCHHHHHHHcCCHHHHHHHHHhC


No 53 
>d3twra_ d.211.1.0 (A:) automated matches {Human (Homo sapiens) [TaxId: 9606]}
Probab=100.00  E-value=2.8e-50  Score=315.04  Aligned_cols=154  Identities=29%  Similarity=0.304  Sum_probs=0.0

Q ss_pred             CCCCCchhHhhHHhhhhhhhhhHhhcccccccccccCChhHHHHHHHHHhccccccccCcCccccccccchhHHHHHHHh
Q d1ot8a_          54 NTGRTPLHAAVAADAMGVFQILLRNRATNLNARMHDGTTPLILAARLAIEGMVEDLITADADINAADNSGKTALHWAAAV  133 (209)
Q Consensus        54 ~~g~TpLh~A~~~~~~~iv~~Ll~~~~~d~~~~~~~g~TpL~~A~~~g~~~~v~~Ll~~gadvn~~d~~g~T~Lh~Aa~~  133 (209)
                      .+|.||||+|++.|+.++|++||+.++++++.++..|+||||+|+..|+.+++++||++|+++|.+|..|+||||+||..
T Consensus         1 seg~t~L~~Aa~~g~~~~v~~LL~~~~~~~~~~~~~g~TpLh~Aa~~g~~~iv~~Ll~~Ga~v~~~d~~g~tpL~~Aa~~   80 (157)
T d3twra_           1 SEADRQLLEAAKAGDVETVKKLCTVQSVNCRDIEGRQSTPLHFAAGYNRVSVVEYLLQHGADVHAKDKGGLVPLHNACSY   80 (157)
T ss_pred             CchHhHHHHHHHhCCHHHHHHHHhcCCCCCccCCCCCCChhhhhhcccchhhHhhHHhcccccccccCCCccCchhcccc


Q ss_pred             cchhHHHHHhHHhcccccccccCCCchhhhcccccHHHHHHHHHCCCCCCCCCCCCCCHHHHHHHcCCHHHHHhh
Q d1ot8a_         134 NNTEAVNILLMHHANRDAQDDKDETPLFLAAREGSYEASKALLDNFANREITDHMDRLPRDVASERLHHDIVRLL  208 (209)
Q Consensus       134 g~~~iv~~Ll~~ga~~n~~d~~g~TpLh~A~~~g~~~~v~~Ll~~ga~~~~~d~~g~tpL~~A~~~g~~~vv~~L  208 (209)
                      |+.+++++||++|+++|.+|.+|+||||+||++|+.++|++|+++|||++.+|.+|+||||+|+ .||.+||++|
T Consensus        81 g~~~iv~~Ll~~gadvn~~d~~g~t~Lh~Aa~~g~~~~v~~Ll~~gad~~~~d~~g~tpL~~A~-~g~~~vv~lL  154 (157)
T d3twra_          81 GHYEVAELLVKHGAVVNVADLWKFTPLHEAAAKGKYEICKLLLQHGADPTKKNRDGNTPLDLVK-DGDTDIQDLL  154 (157)
T ss_pred             cchHHHHHHHHhccceeecccccccchhHHhhcchHHHHHHHHHcCCCCCCCCCCCCCHHHHHh-cCCHHHHHHh


No 54 
>d1awcb_ d.211.1.1 (B:) GA bindinig protein (GABP) beta 1 {Mouse (Mus musculus) [TaxId: 10090]}
Probab=100.00  E-value=3.3e-50  Score=313.39  Aligned_cols=151  Identities=26%  Similarity=0.285  Sum_probs=0.0

Q ss_pred             CCchhHhhHHhhhhhhhhhHhhcccccccccccCChhHHHHHHHHHhccccccccCcCccccccccchhHHHHHHHhcch
Q d1ot8a_          57 RTPLHAAVAADAMGVFQILLRNRATNLNARMHDGTTPLILAARLAIEGMVEDLITADADINAADNSGKTALHWAAAVNNT  136 (209)
Q Consensus        57 ~TpLh~A~~~~~~~iv~~Ll~~~~~d~~~~~~~g~TpL~~A~~~g~~~~v~~Ll~~gadvn~~d~~g~T~Lh~Aa~~g~~  136 (209)
                      .||||+|++.|+.++|++||+.++ +++ +|..|+||||+|+++|+.+++++||++|+++|.+|..|+||||+|+..|+.
T Consensus         3 ~t~L~~Aa~~G~~~~v~~LL~~ga-~~~-~d~~g~TpLh~A~~~g~~~iv~~Ll~~ga~~~~~d~~g~TpL~~A~~~g~~   80 (153)
T d1awcb_           3 GKKLLEAARAGQDDEVRILMANGA-PFT-TDWLGTSPLHLAAQYGHFSTTEVLLRAGVSRDARTKVDRTPLHMAASEGHA   80 (153)
T ss_pred             chHHHHHHHCCCHHHHHHHHHCCC-CCC-CCCCCCChHHhchhhcCCcchhHHHHhcCCcccCccccCChhhhcccccch


Q ss_pred             hHHHHHhHHhcccccccccCCCchhhhcccccHHHHHHHHHCCCCCCCCCCCCCCHHHHHHHcCCHHHHHhhC
Q d1ot8a_         137 EAVNILLMHHANRDAQDDKDETPLFLAAREGSYEASKALLDNFANREITDHMDRLPRDVASERLHHDIVRLLD  209 (209)
Q Consensus       137 ~iv~~Ll~~ga~~n~~d~~g~TpLh~A~~~g~~~~v~~Ll~~ga~~~~~d~~g~tpL~~A~~~g~~~vv~~L~  209 (209)
                      ++|++|+++|+|+|.+|.+|+||||+||++|+.++|++||++||+++.+|+.|+||||+|+++||.+||++|+
T Consensus        81 ~~v~~Ll~~gadin~~d~~g~TpLh~Aa~~g~~~~v~~Ll~~ga~~~~~d~~g~tpl~~A~~~g~~~iv~lL~  153 (153)
T d1awcb_          81 NIVEVLLKHGADVNAKDMLKMTALHWATEHNHQEVVELLIKYGADVHTQSKFCKTAFDISIDNGNEDLAEILQ  153 (153)
T ss_pred             hHHHHHHHcccccchhHHHHHHHHHhhhhhchHHHHHHHHHhCCCccCCCCCCCCHHHHHHHcCCHHHHHHhC


No 55 
>d1awcb_ d.211.1.1 (B:) GA bindinig protein (GABP) beta 1 {Mouse (Mus musculus) [TaxId: 10090]}
Probab=100.00  E-value=5.9e-50  Score=311.95  Aligned_cols=150  Identities=31%  Similarity=0.395  Sum_probs=0.0

Q ss_pred             CCHHHHHHHcCCHHHHHHHHHcCCccCcCCCCCCCchhHhhHHhhhhhhhhhHhhcccccccccccCChhHHHHHHHHHh
Q d1ot8a_          24 ETSLHLAARFARADAAKRLLDAGADANSQDNTGRTPLHAAVAADAMGVFQILLRNRATNLNARMHDGTTPLILAARLAIE  103 (209)
Q Consensus        24 ~T~Lh~Aa~~g~~~~v~~Ll~~Gadvn~~d~~g~TpLh~A~~~~~~~iv~~Ll~~~~~d~~~~~~~g~TpL~~A~~~g~~  103 (209)
                      .||||+||+.|+.++|++||++|++++ +|..|+||||+|+++|+.++|++||+.++ ++|.+|..|+||||+|+..|+.
T Consensus         3 ~t~L~~Aa~~G~~~~v~~LL~~ga~~~-~d~~g~TpLh~A~~~g~~~iv~~Ll~~ga-~~~~~d~~g~TpL~~A~~~g~~   80 (153)
T d1awcb_           3 GKKLLEAARAGQDDEVRILMANGAPFT-TDWLGTSPLHLAAQYGHFSTTEVLLRAGV-SRDARTKVDRTPLHMAASEGHA   80 (153)
T ss_pred             chHHHHHHHCCCHHHHHHHHHCCCCCC-CCCCCCChHHhchhhcCCcchhHHHHhcC-CcccCccccCChhhhcccccch


Q ss_pred             ccccccccCcCccccccccchhHHHHHHHhcchhHHHHHhHHhcccccccccCCCchhhhcccccHHHHHHH
Q d1ot8a_         104 GMVEDLITADADINAADNSGKTALHWAAAVNNTEAVNILLMHHANRDAQDDKDETPLFLAAREGSYEASKAL  175 (209)
Q Consensus       104 ~~v~~Ll~~gadvn~~d~~g~T~Lh~Aa~~g~~~iv~~Ll~~ga~~n~~d~~g~TpLh~A~~~g~~~~v~~L  175 (209)
                      ++|++|+++|+|+|.+|.+|+||||+||.+|+.++|++||++|++++.+|.+|+||||+|+++|+.++|++|
T Consensus        81 ~~v~~Ll~~gadin~~d~~g~TpLh~Aa~~g~~~~v~~Ll~~ga~~~~~d~~g~tpl~~A~~~g~~~iv~lL  152 (153)
T d1awcb_          81 NIVEVLLKHGADVNAKDMLKMTALHWATEHNHQEVVELLIKYGADVHTQSKFCKTAFDISIDNGNEDLAEIL  152 (153)
T ss_pred             hHHHHHHHcccccchhHHHHHHHHHhhhhhchHHHHHHHHHhCCCccCCCCCCCCHHHHHHHcCCHHHHHHh


No 56 
>d1sw6a_ d.211.1.1 (A:) Swi6 ankyrin-repeat fragment {Baker's yeast (Saccharomyces cerevisiae) [TaxId: 4932]}
Probab=100.00  E-value=2e-49  Score=334.99  Aligned_cols=196  Identities=23%  Similarity=0.214  Sum_probs=0.0

Q ss_pred             HHHHHHHHHCCCCCCccCCCCCCCHHHHHHHcCCHHHHHHHHHcCCccCcCCCCCCCchhHhhHHhh---hhhhhhhHhh
Q d1ot8a_           2 AQVISDLLAQGAELNATMDKTGETSLHLAARFARADAAKRLLDAGADANSQDNTGRTPLHAAVAADA---MGVFQILLRN   78 (209)
Q Consensus         2 ~eiv~~Ll~~Ga~vn~~~d~~G~T~Lh~Aa~~g~~~~v~~Ll~~Gadvn~~d~~g~TpLh~A~~~~~---~~iv~~Ll~~   78 (209)
                      .++++.|++.|+|||...|++|+||||+||+.|+.++|++||++|+|||.+|.+|+||||+||..|+   .++++.||+.
T Consensus        86 ~~~~~~l~~~~~~vn~~~D~~G~TpLh~Aa~~g~~~~v~~Ll~~Gadvn~~d~~G~TpLh~A~~~g~~~~~~~~~~lL~~  165 (301)
T d1sw6a_          86 QEVNDAFPNTQLNLNIPVDEHGNTPLHWLTSIANLELVKHLVKHGSNRLYGDNMGESCLVKAVKSVNNYDSGTFEALLDY  165 (301)
T ss_pred             HHHHHhCCCCCCCCCCccCCCCCCHHHHHHHcCCHHHHHHHHHcCCCccccccchHHHHHHHHHhCCCCChhHHHHHHHH


Q ss_pred             cccccccccccCChhHHHHHHHHH------------hccccccccCcC-ccccccccchhHHHHHHHhcchhHHHHHhHH
Q d1ot8a_          79 RATNLNARMHDGTTPLILAARLAI------------EGMVEDLITADA-DINAADNSGKTALHWAAAVNNTEAVNILLMH  145 (209)
Q Consensus        79 ~~~d~~~~~~~g~TpL~~A~~~g~------------~~~v~~Ll~~ga-dvn~~d~~g~T~Lh~Aa~~g~~~iv~~Ll~~  145 (209)
                      .+.+++.+|.+|+||||+|+..+.            ..+++.+++.+. ++...+..+.|++|+|+..+...++++|+..
T Consensus       166 ~~~~~~~~d~~g~T~Lh~a~~~~~~~~~~~~~~~~~~~~~~~l~~~~~~~~~~~~~~~~~~~~~a~~~~~~~~~~~l~~~  245 (301)
T d1sw6a_         166 LYPCLILEDSMNRTILHHIIITSGMTGCSAAAKYYLDILMGWIVKKQNRPIQSGTNEKESKPNDKNGERKDSILENLDLK  245 (301)
T ss_pred             hcCcceeecccCCCHHHHHHHHhcccchHHHHHHHHHHHHHHHHHcCCCCCCCCCCCCCCHHHHHhcCCcHHHHHHHHhc


Q ss_pred             ---hcccccccccCCCchhhhcccccHHHHHHHHHCCCCCCCCCCCCCCHHHHHH
Q d1ot8a_         146 ---HANRDAQDDKDETPLFLAAREGSYEASKALLDNFANREITDHMDRLPRDVAS  197 (209)
Q Consensus       146 ---ga~~n~~d~~g~TpLh~A~~~g~~~~v~~Ll~~ga~~~~~d~~g~tpL~~A~  197 (209)
                         |+++|.+|.+|+||||+||+.|+.++|++||++|||++++|+.|+||||+|+
T Consensus       246 ~~~~~~vn~~d~~G~TpLh~Aa~~g~~~~v~~LL~~GAd~n~~n~~G~TPl~~aa  300 (301)
T d1sw6a_         246 WIIANMLNAQDSNGDTCLNIAARLGNISIVDALLDYGADPFIANKSGLRPVDFGA  300 (301)
T ss_pred             chhhccccCCCCCCCCHHHHHHHcCCHHHHHHHHHCCCCCCCCCCCCCChHHhCC


No 57 
>d3so8a_ d.211.1.0 (A:) automated matches {Human (Homo sapiens) [TaxId: 9606]}
Probab=100.00  E-value=2.8e-49  Score=310.86  Aligned_cols=151  Identities=23%  Similarity=0.233  Sum_probs=0.0

Q ss_pred             CCchhHhhHHhhhhhhhhhHhhcccccccccccCChhHHHHHHHHHhccccccccCcCccccccccchhHHHHHHHhcch
Q d1ot8a_          57 RTPLHAAVAADAMGVFQILLRNRATNLNARMHDGTTPLILAARLAIEGMVEDLITADADINAADNSGKTALHWAAAVNNT  136 (209)
Q Consensus        57 ~TpLh~A~~~~~~~iv~~Ll~~~~~d~~~~~~~g~TpL~~A~~~g~~~~v~~Ll~~gadvn~~d~~g~T~Lh~Aa~~g~~  136 (209)
                      .||||+|++.|+.++|+.||+.++ ++|.+|.+|+||||+|++.|+.++|++||++|+|++.+|.+|+||||+||.+|+.
T Consensus         2 ~~~Lh~Aa~~g~~~~v~~Ll~~ga-~vn~~d~~g~TpL~~A~~~g~~~~v~~Ll~~gadi~~~d~~g~tpL~~Aa~~g~~   80 (162)
T d3so8a_           2 SLSVHQLAAQGEMLYLATRIEQEN-VINHTDEEGFTPLMWAAAHGQIAVVEFLLQNGADPQLLGKGRESALSLACSKGYT   80 (162)
T ss_pred             HHHHHHHHHCCCHHHHHHHHHCCC-CCCccCCCCCchhhhhhhccchHHHHHHHhcCCCcccccCCcchhHHhhhcccch


Q ss_pred             hHHHHHhHHhcccccccccCCCchhhhcccccHHHHHHHHHCCCCCCCCCCCCCCHHHHHHHcCCHHHHHhh
Q d1ot8a_         137 EAVNILLMHHANRDAQDDKDETPLFLAAREGSYEASKALLDNFANREITDHMDRLPRDVASERLHHDIVRLL  208 (209)
Q Consensus       137 ~iv~~Ll~~ga~~n~~d~~g~TpLh~A~~~g~~~~v~~Ll~~ga~~~~~d~~g~tpL~~A~~~g~~~vv~~L  208 (209)
                      ++|++||++|+|+|.+|.+|+||||+|++.|+.++|++||++|||++.+|.+|+||||+|+++||.+|+++|
T Consensus        81 ~iv~~Ll~~gadvn~~d~~g~TpLh~Aa~~g~~~~v~~LL~~Gad~~~~~~~G~t~L~~A~~~g~~~i~~~L  152 (162)
T d3so8a_          81 DIVKMLLDCGVDVNEYDWNGGTPLLYAVHGNHVKCVKMLLESGADPTIETDSGYNSMDLAVALGYRSVQQVI  152 (162)
T ss_pred             hHHHHHHhCCCCccccccCCCccceecccccchhhhhhhhcCCCCCCcCCCCCCCHHHHHHHCCCHHHHHHH


No 58 
>d3twra_ d.211.1.0 (A:) automated matches {Human (Homo sapiens) [TaxId: 9606]}
Probab=100.00  E-value=7.8e-49  Score=306.83  Aligned_cols=153  Identities=27%  Similarity=0.341  Sum_probs=0.0

Q ss_pred             CCCCCHHHHHHHcCCHHHHHHHHHcCC-ccCcCCCCCCCchhHhhHHhhhhhhhhhHhhcccccccccccCChhHHHHHH
Q d1ot8a_          21 KTGETSLHLAARFARADAAKRLLDAGA-DANSQDNTGRTPLHAAVAADAMGVFQILLRNRATNLNARMHDGTTPLILAAR   99 (209)
Q Consensus        21 ~~G~T~Lh~Aa~~g~~~~v~~Ll~~Ga-dvn~~d~~g~TpLh~A~~~~~~~iv~~Ll~~~~~d~~~~~~~g~TpL~~A~~   99 (209)
                      .+|+||||+||+.|+.++|++||+.|. +++.+|..|+||||+|+++|+.+||++||++++ ++|.+|+.|+||||+|++
T Consensus         1 seg~t~L~~Aa~~g~~~~v~~LL~~~~~~~~~~~~~g~TpLh~Aa~~g~~~iv~~Ll~~Ga-~v~~~d~~g~tpL~~Aa~   79 (157)
T d3twra_           1 SEADRQLLEAAKAGDVETVKKLCTVQSVNCRDIEGRQSTPLHFAAGYNRVSVVEYLLQHGA-DVHAKDKGGLVPLHNACS   79 (157)
T ss_pred             CchHhHHHHHHHhCCHHHHHHHHhcCCCCCccCCCCCCChhhhhhcccchhhHhhHHhccc-ccccccCCCccCchhccc


Q ss_pred             HHHhccccccccCcCccccccccchhHHHHHHHhcchhHHHHHhHHhcccccccccCCCchhhhcccccHHHHHHH
Q d1ot8a_         100 LAIEGMVEDLITADADINAADNSGKTALHWAAAVNNTEAVNILLMHHANRDAQDDKDETPLFLAAREGSYEASKAL  175 (209)
Q Consensus       100 ~g~~~~v~~Ll~~gadvn~~d~~g~T~Lh~Aa~~g~~~iv~~Ll~~ga~~n~~d~~g~TpLh~A~~~g~~~~v~~L  175 (209)
                      .|+.+++++||++|+++|.+|.+|+||||+||.+|+.++|++||++|||+|.+|.+|+||||+|+ .|+.+||++|
T Consensus        80 ~g~~~iv~~Ll~~gadvn~~d~~g~t~Lh~Aa~~g~~~~v~~Ll~~gad~~~~d~~g~tpL~~A~-~g~~~vv~lL  154 (157)
T d3twra_          80 YGHYEVAELLVKHGAVVNVADLWKFTPLHEAAAKGKYEICKLLLQHGADPTKKNRDGNTPLDLVK-DGDTDIQDLL  154 (157)
T ss_pred             ccchHHHHHHHHhccceeecccccccchhHHhhcchHHHHHHHHHcCCCCCCCCCCCCCHHHHHh-cCCHHHHHHh


No 59 
>d1ihba_ d.211.1.1 (A:) p18ink4C(ink6) {Human (Homo sapiens) [TaxId: 9606]}
Probab=100.00  E-value=1.6e-48  Score=304.84  Aligned_cols=149  Identities=26%  Similarity=0.335  Sum_probs=0.0

Q ss_pred             CchhHhhHHhhhhhhhhhHhhcccccccccccCChhHHHHHHHHHhccccccccCcCccccccccchhHHHHHHHhcchh
Q d1ot8a_          58 TPLHAAVAADAMGVFQILLRNRATNLNARMHDGTTPLILAARLAIEGMVEDLITADADINAADNSGKTALHWAAAVNNTE  137 (209)
Q Consensus        58 TpLh~A~~~~~~~iv~~Ll~~~~~d~~~~~~~g~TpL~~A~~~g~~~~v~~Ll~~gadvn~~d~~g~T~Lh~Aa~~g~~~  137 (209)
                      ||||.|++.|+.++|++||+.++ |+|.+|.+|+||||+|+ .|+.+++++|+++|+++|.+|..|+||||+||++|+.+
T Consensus         3 t~L~~Aa~~g~~~~v~~Ll~~ga-~vn~~~~~G~T~Lh~A~-~g~~~iv~~Ll~~ga~~~~~d~~g~t~Lh~Aa~~g~~~   80 (156)
T d1ihba_           3 NELASAAARGDLEQLTSLLQNNV-NVNAQNGFGRTALQVMK-LGNPEIARRLLLRGANPDLKDRTGFAVIHDAARAGFLD   80 (156)
T ss_pred             CHHHHHHHcCCHHHHHHHHHCCC-CCCCCCCCcccHhHhcc-cCCchHhHHHHhcCCCCCccccccchHHHhHHHhchhH


Q ss_pred             HHHHHhHHhcccccccccCCCchhhhcccccHHHHHHHHHCCC-CCCCCCCCCCCHHHHHHHcCCHHHHHhh
Q d1ot8a_         138 AVNILLMHHANRDAQDDKDETPLFLAAREGSYEASKALLDNFA-NREITDHMDRLPRDVASERLHHDIVRLL  208 (209)
Q Consensus       138 iv~~Ll~~ga~~n~~d~~g~TpLh~A~~~g~~~~v~~Ll~~ga-~~~~~d~~g~tpL~~A~~~g~~~vv~~L  208 (209)
                      +|++||++|+|+|.+|.+|+||||+||++|+.++|++||++|+ +++.+|.+|+||||+|+++|+.+||++|
T Consensus        81 ~v~~Ll~~~advn~~d~~g~TpLh~A~~~g~~~iv~~Ll~~~~~~~~~~~~~g~TpLh~A~~~g~~~iv~lL  152 (156)
T d1ihba_          81 TLQTLLEFQADVNIEDNEGNLPLHLAAKEGHLRVVEFLVKHTASNVGHRNHKGDTACDLARLYGRNEVVSLM  152 (156)
T ss_pred             HHHHHHHHhhhcccccCCCCcchhhhhhcCcceehhhHHhcCCCCcCCcCCCCCCHHHHHHHcCCHHHHHHH


No 60 
>d4hi8a_ d.211.1.0 (A:) automated matches {Human (Homo sapiens) [TaxId: 9606]}
Probab=100.00  E-value=2.8e-48  Score=307.33  Aligned_cols=165  Identities=25%  Similarity=0.247  Sum_probs=0.0

Q ss_pred             HHHHHHHcCCHHHHHHHHHcCC-ccCcCCCCCCCchhHhhHHhhhhhhhhhHhhcccccccccccCChhHHHHHHHHHhc
Q d1ot8a_          26 SLHLAARFARADAAKRLLDAGA-DANSQDNTGRTPLHAAVAADAMGVFQILLRNRATNLNARMHDGTTPLILAARLAIEG  104 (209)
Q Consensus        26 ~Lh~Aa~~g~~~~v~~Ll~~Ga-dvn~~d~~g~TpLh~A~~~~~~~iv~~Ll~~~~~d~~~~~~~g~TpL~~A~~~g~~~  104 (209)
                      .||+||+.|+.++|++||++|+ ++|.+|..|+||||+|++.|+.++|++||+.++ |+|.+|.+|+||||+||..|+.+
T Consensus         2 ~L~~Aa~~g~~~~v~~lL~~~~~~in~~d~~g~tpLh~A~~~g~~~iv~~Ll~~ga-dvn~~~~~g~TpLh~A~~~g~~~   80 (170)
T d4hi8a_           2 DIFTQCREGNAVAVRLWLDNTENDLNQGDDHGFSPLHWACREGRSAVVEMLIMRGA-RINVMNRGDDTPLHLAASHGHRD   80 (170)
T ss_pred             cHHHHHHcCCHHHHHHHHHcCCcCCCccCCCCCChhhhhcccCChHHHHHHHHhcc-ccccccCCCCchhHHhhccCChh


Q ss_pred             cccccccCcCccccccccchhHHHHHHHhcchhHHHHHhHHhcccccccccCCCchhhhcccccHHHHHHHHHCCCCCCC
Q d1ot8a_         105 MVEDLITADADINAADNSGKTALHWAAAVNNTEAVNILLMHHANRDAQDDKDETPLFLAAREGSYEASKALLDNFANREI  184 (209)
Q Consensus       105 ~v~~Ll~~gadvn~~d~~g~T~Lh~Aa~~g~~~iv~~Ll~~ga~~n~~d~~g~TpLh~A~~~g~~~~v~~Ll~~ga~~~~  184 (209)
                      +|++|+++|+++|.+|.+|+||||+||+.|+.+++++||++|+|++.+|.+|+||||+|++.|+..++++|++.|+|++.
T Consensus        81 iv~~Ll~~ga~vn~~d~~g~TpLh~A~~~g~~~~v~~Ll~~ga~~~~~d~~g~Tpl~~A~~~~~~~i~~~l~~~g~~~n~  160 (170)
T d4hi8a_          81 IVQKLLQYKADINAVNEHGNVPLHYACFWGQDQVAEDLVANGALVSICNKYGEMPVDKAKAPLRELLRERAEKMGQNLNR  160 (170)
T ss_pred             HHHHHHHhhhhcccccccCCCcccccccccchHhHHHHHHCCCCccccCCCCCCHHHHhccchHHHHHHHHHHCCCCCCC


Q ss_pred             CCCCCCC
Q d1ot8a_         185 TDHMDRL  191 (209)
Q Consensus       185 ~d~~g~t  191 (209)
                      .+..+..
T Consensus       161 ~~~~d~~  167 (170)
T d4hi8a_         161 IPYKDTF  167 (170)
T ss_pred             CCccccc


No 61 
>d1bd8a_ d.211.1.1 (A:) Cell cycle inhibitor p19ink4D {Human (Homo sapiens) [TaxId: 9606]}
Probab=100.00  E-value=1.1e-47  Score=300.05  Aligned_cols=152  Identities=24%  Similarity=0.301  Sum_probs=0.0

Q ss_pred             CCCCCchhHhhHHhhhhhhhhhHhhcccccccccccCChhHHHHHHHHHhccccccccCcCccccccccchhHHHHHHHh
Q d1ot8a_          54 NTGRTPLHAAVAADAMGVFQILLRNRATNLNARMHDGTTPLILAARLAIEGMVEDLITADADINAADNSGKTALHWAAAV  133 (209)
Q Consensus        54 ~~g~TpLh~A~~~~~~~iv~~Ll~~~~~d~~~~~~~g~TpL~~A~~~g~~~~v~~Ll~~gadvn~~d~~g~T~Lh~Aa~~  133 (209)
                      +.| +|||+|+++|+.++|+.||+.+++++|.+|..|+||||+|+ .|+.+++++||++|+++|.+|.+|+||||+||++
T Consensus         1 r~g-~~L~~Aa~~G~~~~v~~LL~~~~~~~~~~d~~g~t~L~~A~-~g~~~~v~~LL~~ga~vn~~d~~G~TpLh~Aa~~   78 (156)
T d1bd8a_           1 RAG-DRLSGAAARGDVQEVRRLLHRELVHPDALNRFGKTALQVMM-FGSTAIALELLKQGASPNVQDTSGTSPVHDAART   78 (156)
T ss_pred             CCC-hHHHHHHHcCCHHHHHHHHHcCCCCccccCCCCChhHHHhH-HchHHHHHHHHhcCCCCCCCccCCCCcccccccc


Q ss_pred             cchhHHHHHhHHhcccccccccCCCchhhhcccccHHHHHHHHHCCCCCCCCCCCCCCHHHHHHHcCCHHHHHhh
Q d1ot8a_         134 NNTEAVNILLMHHANRDAQDDKDETPLFLAAREGSYEASKALLDNFANREITDHMDRLPRDVASERLHHDIVRLL  208 (209)
Q Consensus       134 g~~~iv~~Ll~~ga~~n~~d~~g~TpLh~A~~~g~~~~v~~Ll~~ga~~~~~d~~g~tpL~~A~~~g~~~vv~~L  208 (209)
                      |+.+++++||++|+|+|.+|.+|+||||+||+.|+.++|++|++ |++++.+|.+|+||||+|+++||.+||++|
T Consensus        79 g~~~iv~~Ll~~gadvn~~d~~g~tpLh~Aa~~g~~~iv~lL~~-~a~~~~~d~~g~TpL~~A~~~g~~~iv~~L  152 (156)
T d1bd8a_          79 GFLDTLKVLVEHGADVNVPDGTGALPIHLAVQEGHTAVVSFLAA-ESDLHRRDARGLTPLELALQRGAQDLVDIL  152 (156)
T ss_pred             cchhHHHHHHhcCCCccCCCCCCcccchhhcccCCcceechhcc-ccCCCCCCCCCCCHHHHHHHCCCHHHHHHH


No 62 
>d1bd8a_ d.211.1.1 (A:) Cell cycle inhibitor p19ink4D {Human (Homo sapiens) [TaxId: 9606]}
Probab=100.00  E-value=1.9e-47  Score=298.60  Aligned_cols=154  Identities=25%  Similarity=0.347  Sum_probs=0.0

Q ss_pred             CCCCCHHHHHHHcCCHHHHHHHHHc-CCccCcCCCCCCCchhHhhHHhhhhhhhhhHhhcccccccccccCChhHHHHHH
Q d1ot8a_          21 KTGETSLHLAARFARADAAKRLLDA-GADANSQDNTGRTPLHAAVAADAMGVFQILLRNRATNLNARMHDGTTPLILAAR   99 (209)
Q Consensus        21 ~~G~T~Lh~Aa~~g~~~~v~~Ll~~-Gadvn~~d~~g~TpLh~A~~~~~~~iv~~Ll~~~~~d~~~~~~~g~TpL~~A~~   99 (209)
                      ++| ++||+||.+|+.++|+.||++ |+++|.+|..|+||||+|+ .|+.++|++||+.++ ++|.+|.+|+||||+|++
T Consensus         1 r~g-~~L~~Aa~~G~~~~v~~LL~~~~~~~~~~d~~g~t~L~~A~-~g~~~~v~~LL~~ga-~vn~~d~~G~TpLh~Aa~   77 (156)
T d1bd8a_           1 RAG-DRLSGAAARGDVQEVRRLLHRELVHPDALNRFGKTALQVMM-FGSTAIALELLKQGA-SPNVQDTSGTSPVHDAAR   77 (156)
T ss_pred             CCC-hHHHHHHHcCCHHHHHHHHHcCCCCccccCCCCChhHHHhH-HchHHHHHHHHhcCC-CCCCCccCCCCccccccc


Q ss_pred             HHHhccccccccCcCccccccccchhHHHHHHHhcchhHHHHHhHHhcccccccccCCCchhhhcccccHHHHHHHHHC
Q d1ot8a_         100 LAIEGMVEDLITADADINAADNSGKTALHWAAAVNNTEAVNILLMHHANRDAQDDKDETPLFLAAREGSYEASKALLDN  178 (209)
Q Consensus       100 ~g~~~~v~~Ll~~gadvn~~d~~g~T~Lh~Aa~~g~~~iv~~Ll~~ga~~n~~d~~g~TpLh~A~~~g~~~~v~~Ll~~  178 (209)
                      .|+.+++++||++|+|+|.+|.+|+||||+||+.|+.++|++|++ |+++|.+|.+|+||||+|+++|+.++|++|+++
T Consensus        78 ~g~~~iv~~Ll~~gadvn~~d~~g~tpLh~Aa~~g~~~iv~lL~~-~a~~~~~d~~g~TpL~~A~~~g~~~iv~~Ll~h  155 (156)
T d1bd8a_          78 TGFLDTLKVLVEHGADVNVPDGTGALPIHLAVQEGHTAVVSFLAA-ESDLHRRDARGLTPLELALQRGAQDLVDILQGH  155 (156)
T ss_pred             ccchhHHHHHHhcCCCccCCCCCCcccchhhcccCCcceechhcc-ccCCCCCCCCCCCHHHHHHHCCCHHHHHHHHhc


No 63 
>d1blxb_ d.211.1.1 (B:) Cell cycle inhibitor p19ink4D {Mouse (Mus musculus) [TaxId: 10090]}
Probab=100.00  E-value=2.6e-47  Score=299.06  Aligned_cols=157  Identities=25%  Similarity=0.288  Sum_probs=0.0

Q ss_pred             CCCHHHHHHHcCCHHHHHHHHHc-CCccCcCCCCCCCchhHhhHHhhhhhhhhhHhhcccccccccccCChhHHHHHHHH
Q d1ot8a_          23 GETSLHLAARFARADAAKRLLDA-GADANSQDNTGRTPLHAAVAADAMGVFQILLRNRATNLNARMHDGTTPLILAARLA  101 (209)
Q Consensus        23 G~T~Lh~Aa~~g~~~~v~~Ll~~-Gadvn~~d~~g~TpLh~A~~~~~~~iv~~Ll~~~~~d~~~~~~~g~TpL~~A~~~g  101 (209)
                      +.||||+||++|+.++|+.||++ |+++|.+|..|+||||+|+ .|+.+++++||+.++ ++|.+|.+|+||||+|+++|
T Consensus         3 ~~~~L~~Aa~~G~~~~v~~LL~~~~~~~~~~d~~g~t~L~~A~-~g~~~~~~~LL~~ga-~v~~~d~~g~TpLh~Aa~~g   80 (160)
T d1blxb_           3 VGDRLSGAAARGDVQEVRRLLHRELVHPDALNRFGKTALQVMM-FGSPAVALELLKQGA-SPNVQDASGTSPVHDAARTG   80 (160)
T ss_pred             CChHHHHHHHcCCHHHHHHHHHccCCCccccCCCCCchHHHch-hCCcHHHHHHHhcCC-CCCcccCCCCCchhhhhHHC


Q ss_pred             HhccccccccCcCccccccccchhHHHHHHHhcchhHHHHHhHHhcccccccccCCCchhhhcccccHHHHHHHHHCCCC
Q d1ot8a_         102 IEGMVEDLITADADINAADNSGKTALHWAAAVNNTEAVNILLMHHANRDAQDDKDETPLFLAAREGSYEASKALLDNFAN  181 (209)
Q Consensus       102 ~~~~v~~Ll~~gadvn~~d~~g~T~Lh~Aa~~g~~~iv~~Ll~~ga~~n~~d~~g~TpLh~A~~~g~~~~v~~Ll~~ga~  181 (209)
                      +.+++++||++|+|+|.+|.+|+||||+|+++|+.++|++|++ |+++|.+|.+|+||||+|++.|+.++|++|++++++
T Consensus        81 ~~~iv~~Ll~~Gadvn~~d~~g~TpLh~Aa~~g~~~iv~lL~~-~a~~~~~d~~G~TpL~~A~~~g~~~iv~lLl~h~~~  159 (160)
T d1blxb_          81 FLDTLKVLVEHGADVNALDSTGSLPIHLAIREGHSSVVSFLAP-ESDLHHRDASGLTPLELARQRGAQNLMDILQGHMMI  159 (160)
T ss_pred             hHHHHHHHHhccCccccccCCCCCchhhhhhhcCcceecccCC-cccccCCCCCCCCHHHHHHHcCCHHHHHHHHhCCCC


Q ss_pred             C
Q d1ot8a_         182 R  182 (209)
Q Consensus       182 ~  182 (209)
                      |
T Consensus       160 p  160 (160)
T d1blxb_         160 P  160 (160)
T ss_pred             C


No 64 
>d5o2tb1 d.211.1.1 (B:23-160) automated matches {Human (Homo sapiens) [TaxId: 9606]}
Probab=100.00  E-value=7.1e-47  Score=289.82  Aligned_cols=135  Identities=39%  Similarity=0.534  Sum_probs=0.0

Q ss_pred             CHHHHHHHcCCHHHHHHHHHcCCccCcCCCCCCCchhHhhHHhhhhhhhhhHhhcccccccccccCChhHHHHHHHHHhc
Q d1ot8a_          25 TSLHLAARFARADAAKRLLDAGADANSQDNTGRTPLHAAVAADAMGVFQILLRNRATNLNARMHDGTTPLILAARLAIEG  104 (209)
Q Consensus        25 T~Lh~Aa~~g~~~~v~~Ll~~Gadvn~~d~~g~TpLh~A~~~~~~~iv~~Ll~~~~~d~~~~~~~g~TpL~~A~~~g~~~  104 (209)
                      ||||+||+.|+.++|++||++|+|||.+|..|+||||+|+++|+.++|++||++++ ++|.+|++|+||||+|+++|+.+
T Consensus         4 t~L~~Aa~~G~~~iv~~Ll~~gadin~~~~~g~TpLh~A~~~g~~~~v~~Ll~~ga-~vn~~d~~g~TpL~~A~~~g~~~   82 (138)
T d5o2tb1           4 KKLLEAARAGQDDEVRILMANGADVNANDSAGHTPLHLAAKRGHLEIVEVLLKHGA-DVNAMDNTGFTPLHLAALRGHLE   82 (138)
T ss_pred             hHHHHHHHCCCHHHHHHHHHCCCCCCCCCcCCCCchhHhHhccchHHHHHHHHhcC-ccccccCCCCchHHHHHHhchHh


Q ss_pred             cccccccCcCccccccccchhHHHHHHHhcchhHHHHHhHHhcccccccccCCCch
Q d1ot8a_         105 MVEDLITADADINAADNSGKTALHWAAAVNNTEAVNILLMHHANRDAQDDKDETPL  160 (209)
Q Consensus       105 ~v~~Ll~~gadvn~~d~~g~T~Lh~Aa~~g~~~iv~~Ll~~ga~~n~~d~~g~TpL  160 (209)
                      +|++||++|+++|.+|.+|+||||+|+.+|+.++|++||++|||+|.+|++|+||.
T Consensus        83 vv~~Ll~~ga~in~~d~~G~TpL~~A~~~g~~~vv~lLl~~Ga~~~~~d~~G~T~~  138 (138)
T d5o2tb1          83 IVEVLLKNGADVNAQDRTGRTPLHLAAKLGHLEIVEVLLKNGADVNAQDKFGKTAF  138 (138)
T ss_pred             HHHHHHhcccccccccccCCcchHHHHHhCCHHHHHHHHHCCCCCCCCCCCCCCCC


No 65 
>d4hi8a_ d.211.1.0 (A:) automated matches {Human (Homo sapiens) [TaxId: 9606]}
Probab=100.00  E-value=9.7e-47  Score=298.50  Aligned_cols=150  Identities=25%  Similarity=0.296  Sum_probs=0.0

Q ss_pred             chhHhhHHhhhhhhhhhHhhcccccccccccCChhHHHHHHHHHhccccccccCcCccccccccchhHHHHHHHhcchhH
Q d1ot8a_          59 PLHAAVAADAMGVFQILLRNRATNLNARMHDGTTPLILAARLAIEGMVEDLITADADINAADNSGKTALHWAAAVNNTEA  138 (209)
Q Consensus        59 pLh~A~~~~~~~iv~~Ll~~~~~d~~~~~~~g~TpL~~A~~~g~~~~v~~Ll~~gadvn~~d~~g~T~Lh~Aa~~g~~~i  138 (209)
                      .||.||+.|+.++|++||++++.++|.+|.+|+||||+|++.|+.+++++|+++|+|+|.+|.+|+||||+||..|+.++
T Consensus         2 ~L~~Aa~~g~~~~v~~lL~~~~~~in~~d~~g~tpLh~A~~~g~~~iv~~Ll~~gadvn~~~~~g~TpLh~A~~~g~~~i   81 (170)
T d4hi8a_           2 DIFTQCREGNAVAVRLWLDNTENDLNQGDDHGFSPLHWACREGRSAVVEMLIMRGARINVMNRGDDTPLHLAASHGHRDI   81 (170)
T ss_pred             cHHHHHHcCCHHHHHHHHHcCCcCCCccCCCCCChhhhhcccCChHHHHHHHHhccccccccCCCCchhHHhhccCChhH


Q ss_pred             HHHHhHHhcccccccccCCCchhhhcccccHHHHHHHHHCCCCCCCCCCCCCCHHHHHHHcCCHHHHHhh
Q d1ot8a_         139 VNILLMHHANRDAQDDKDETPLFLAAREGSYEASKALLDNFANREITDHMDRLPRDVASERLHHDIVRLL  208 (209)
Q Consensus       139 v~~Ll~~ga~~n~~d~~g~TpLh~A~~~g~~~~v~~Ll~~ga~~~~~d~~g~tpL~~A~~~g~~~vv~~L  208 (209)
                      |++||++|+++|.+|.+|+||||+||+.|+.++|++||++|||++.+|++|+||||+|++.|+.+++++|
T Consensus        82 v~~Ll~~ga~vn~~d~~g~TpLh~A~~~g~~~~v~~Ll~~ga~~~~~d~~g~Tpl~~A~~~~~~~i~~~l  151 (170)
T d4hi8a_          82 VQKLLQYKADINAVNEHGNVPLHYACFWGQDQVAEDLVANGALVSICNKYGEMPVDKAKAPLRELLRERA  151 (170)
T ss_pred             HHHHHHhhhhcccccccCCCcccccccccchHhHHHHHHCCCCccccCCCCCCHHHHhccchHHHHHHHH


No 66 
>d5o2tb1 d.211.1.1 (B:23-160) automated matches {Human (Homo sapiens) [TaxId: 9606]}
Probab=100.00  E-value=1e-46  Score=288.99  Aligned_cols=135  Identities=39%  Similarity=0.450  Sum_probs=0.0

Q ss_pred             CchhHhhHHhhhhhhhhhHhhcccccccccccCChhHHHHHHHHHhccccccccCcCccccccccchhHHHHHHHhcchh
Q d1ot8a_          58 TPLHAAVAADAMGVFQILLRNRATNLNARMHDGTTPLILAARLAIEGMVEDLITADADINAADNSGKTALHWAAAVNNTE  137 (209)
Q Consensus        58 TpLh~A~~~~~~~iv~~Ll~~~~~d~~~~~~~g~TpL~~A~~~g~~~~v~~Ll~~gadvn~~d~~g~T~Lh~Aa~~g~~~  137 (209)
                      ||||+|+++|+.++|++||+.++ |+|.+|.+|+||||+|+++|+.++|++||++|+++|.+|.+|+||||+|+++|+.+
T Consensus         4 t~L~~Aa~~G~~~iv~~Ll~~ga-din~~~~~g~TpLh~A~~~g~~~~v~~Ll~~ga~vn~~d~~g~TpL~~A~~~g~~~   82 (138)
T d5o2tb1           4 KKLLEAARAGQDDEVRILMANGA-DVNANDSAGHTPLHLAAKRGHLEIVEVLLKHGADVNAMDNTGFTPLHLAALRGHLE   82 (138)
T ss_pred             hHHHHHHHCCCHHHHHHHHHCCC-CCCCCCcCCCCchhHhHhccchHHHHHHHHhcCccccccCCCCchHHHHHHhchHh


Q ss_pred             HHHHHhHHhcccccccccCCCchhhhcccccHHHHHHHHHCCCCCCCCCCCCCCHH
Q d1ot8a_         138 AVNILLMHHANRDAQDDKDETPLFLAAREGSYEASKALLDNFANREITDHMDRLPR  193 (209)
Q Consensus       138 iv~~Ll~~ga~~n~~d~~g~TpLh~A~~~g~~~~v~~Ll~~ga~~~~~d~~g~tpL  193 (209)
                      +|++||++|+++|.+|.+|+||||+|++.|+.++|++||++|||++.+|++|+||+
T Consensus        83 vv~~Ll~~ga~in~~d~~G~TpL~~A~~~g~~~vv~lLl~~Ga~~~~~d~~G~T~~  138 (138)
T d5o2tb1          83 IVEVLLKNGADVNAQDRTGRTPLHLAAKLGHLEIVEVLLKNGADVNAQDKFGKTAF  138 (138)
T ss_pred             HHHHHHhcccccccccccCCcchHHHHHhCCHHHHHHHHHCCCCCCCCCCCCCCCC


No 67 
>d1blxb_ d.211.1.1 (B:) Cell cycle inhibitor p19ink4D {Mouse (Mus musculus) [TaxId: 10090]}
Probab=100.00  E-value=1.2e-46  Score=295.34  Aligned_cols=151  Identities=23%  Similarity=0.276  Sum_probs=0.0

Q ss_pred             CCCchhHhhHHhhhhhhhhhHhhcccccccccccCChhHHHHHHHHHhccccccccCcCccccccccchhHHHHHHHhcc
Q d1ot8a_          56 GRTPLHAAVAADAMGVFQILLRNRATNLNARMHDGTTPLILAARLAIEGMVEDLITADADINAADNSGKTALHWAAAVNN  135 (209)
Q Consensus        56 g~TpLh~A~~~~~~~iv~~Ll~~~~~d~~~~~~~g~TpL~~A~~~g~~~~v~~Ll~~gadvn~~d~~g~T~Lh~Aa~~g~  135 (209)
                      +.+|||.|+++|+.++|+.||+.++.++|.+|..|+||||+|+ +|+.+++++||++|+|+|.+|.+|+||||+||++|+
T Consensus         3 ~~~~L~~Aa~~G~~~~v~~LL~~~~~~~~~~d~~g~t~L~~A~-~g~~~~~~~LL~~ga~v~~~d~~g~TpLh~Aa~~g~   81 (160)
T d1blxb_           3 VGDRLSGAAARGDVQEVRRLLHRELVHPDALNRFGKTALQVMM-FGSPAVALELLKQGASPNVQDASGTSPVHDAARTGF   81 (160)
T ss_pred             CChHHHHHHHcCCHHHHHHHHHccCCCccccCCCCCchHHHch-hCCcHHHHHHHhcCCCCCcccCCCCCchhhhhHHCh


Q ss_pred             hhHHHHHhHHhcccccccccCCCchhhhcccccHHHHHHHHHCCCCCCCCCCCCCCHHHHHHHcCCHHHHHhh
Q d1ot8a_         136 TEAVNILLMHHANRDAQDDKDETPLFLAAREGSYEASKALLDNFANREITDHMDRLPRDVASERLHHDIVRLL  208 (209)
Q Consensus       136 ~~iv~~Ll~~ga~~n~~d~~g~TpLh~A~~~g~~~~v~~Ll~~ga~~~~~d~~g~tpL~~A~~~g~~~vv~~L  208 (209)
                      .+++++||++|+|+|.+|.+|+||||+|+++|+.++|++|++ |++++.+|.+|+||||+|+++||.+||++|
T Consensus        82 ~~iv~~Ll~~Gadvn~~d~~g~TpLh~Aa~~g~~~iv~lL~~-~a~~~~~d~~G~TpL~~A~~~g~~~iv~lL  153 (160)
T d1blxb_          82 LDTLKVLVEHGADVNALDSTGSLPIHLAIREGHSSVVSFLAP-ESDLHHRDASGLTPLELARQRGAQNLMDIL  153 (160)
T ss_pred             HHHHHHHHhccCccccccCCCCCchhhhhhhcCcceecccCC-cccccCCCCCCCCHHHHHHHcCCHHHHHHH


No 68 
>d1ympa_ d.211.1.1 (A:) automated matches {Mouse (Mus musculus) [TaxId: 10090]}
Probab=100.00  E-value=6.5e-46  Score=282.14  Aligned_cols=131  Identities=75%  Similarity=1.149  Sum_probs=0.0

Q ss_pred             cccccccccccCChhHHHHHHHHHhccccccccCcCccccccccchhHHHHHHHhcchhHHHHHhHHhcccccccccCCC
Q d1ot8a_          79 RATNLNARMHDGTTPLILAARLAIEGMVEDLITADADINAADNSGKTALHWAAAVNNTEAVNILLMHHANRDAQDDKDET  158 (209)
Q Consensus        79 ~~~d~~~~~~~g~TpL~~A~~~g~~~~v~~Ll~~gadvn~~d~~g~T~Lh~Aa~~g~~~iv~~Ll~~ga~~n~~d~~g~T  158 (209)
                      +|+|+|.+|.+|+||||+|++.|+.++|++|+++|+|+|.+|..|+||||+||.+|+.+++++||++|+++|.+|.+|+|
T Consensus         1 rGadvn~~~~~g~TpL~~A~~~g~~~~v~~Ll~~ga~vn~~d~~g~t~Lh~Aa~~g~~~~v~~LL~~ga~~~~~~~~g~T   80 (131)
T d1ympa_           1 RATDLDARMHDGTTPLILAARLALEGMLEDLINSHADVNAVDDLGKSALHWAAAVNNVDAAVVLLKNGANKDMQNNKEET   80 (131)
T ss_pred             CCCCCCCCCCCCCCHHHHHHHhCcHhHHhhHhcccccccchhhcchhHHHHHhHHcccchHHHhHhhcccccccCCcccC


Q ss_pred             chhhhcccccHHHHHHHHHCCCCCCCCCCCCCCHHHHHHHcCCHHHHHhhC
Q d1ot8a_         159 PLFLAAREGSYEASKALLDNFANREITDHMDRLPRDVASERLHHDIVRLLD  209 (209)
Q Consensus       159 pLh~A~~~g~~~~v~~Ll~~ga~~~~~d~~g~tpL~~A~~~g~~~vv~~L~  209 (209)
                      |||+|+++|+.++|++||++|||++.+|..|+||||+|+++||.+||++||
T Consensus        81 pLh~Aa~~g~~~~v~~Ll~~ga~~~~~d~~g~tpL~~A~~~g~~~iv~lL~  131 (131)
T d1ympa_          81 PLFLAAREGSYETAKVLLDHFANRDITDHMDRLPRDIAQERMHHDIVRLLD  131 (131)
T ss_pred             chhhhhhccchHHHHHHHhhhhccccCCCCCCCHHHHHHHcCCHHHHHhhC


No 69 
>d4cj9a_ a.298.1.1 (A:) BurrH {Burkholderia rhizoxinica [TaxId: 412963]}
Probab=100.00  E-value=2e-45  Score=343.92  Aligned_cols=205  Identities=12%  Similarity=0.060  Sum_probs=0.0

Q ss_pred             HHHHHHHHHCCCCCCccCCCCCCCHHHHHHHcCCHHHHHHHHHcCCccCcCCCCCCCchhHhhHHhhhhhhhhhHhhccc
Q d1ot8a_           2 AQVISDLLAQGAELNATMDKTGETSLHLAARFARADAAKRLLDAGADANSQDNTGRTPLHAAVAADAMGVFQILLRNRAT   81 (209)
Q Consensus         2 ~eiv~~Ll~~Ga~vn~~~d~~G~T~Lh~Aa~~g~~~~v~~Ll~~Gadvn~~d~~g~TpLh~A~~~~~~~iv~~Ll~~~~~   81 (209)
                      .++|+.||++|+++| ..+.+|.||||+||++|+.++|++|+++|++++.+|..|.||||+|+.+|+.++|+.|++.++ 
T Consensus        83 ~~~v~~Ll~~g~~~~-~~~~~g~tpL~~Aa~~g~~~~v~~Ll~~~a~~~~~~~~~~t~L~~A~~~g~~~~v~~Ll~~ga-  160 (752)
T d4cj9a_          83 AQALQAVLDLESMLG-KRGFSRDDIAKMAGNIGGAQTLQAVLDLESAFRERGFSQADIVKIAGNNGGAQALYSVLDVEP-  160 (752)
T ss_pred             HHHHHHHHHcCcccc-cCCCCHHhHHHHHhhcCcHHHHHHHHHcCCCccccCCCHHHHHHHHccCCHHHHHHHHHhhcc-


Q ss_pred             ccccccccCChhHHHHHHHHHhccccccccCcCccccccccchhHHHHHHHhcchhHHHHHhHHhcccccccccCCCchh
Q d1ot8a_          82 NLNARMHDGTTPLILAARLAIEGMVEDLITADADINAADNSGKTALHWAAAVNNTEAVNILLMHHANRDAQDDKDETPLF  161 (209)
Q Consensus        82 d~~~~~~~g~TpL~~A~~~g~~~~v~~Ll~~gadvn~~d~~g~T~Lh~Aa~~g~~~iv~~Ll~~ga~~n~~d~~g~TpLh  161 (209)
                      +++.++..|.||||+|+..|+.+++++|+++|++++..+..+.||||+|+.+|+.+++++|+++|+++|.++..+.||||
T Consensus       161 ~~~~~~~~~~t~l~~A~~~g~~~~v~~Ll~~~a~~~~~~~~~~~~l~~Aa~~g~~~~v~~Ll~~g~~~~~~~~~~~t~L~  240 (752)
T d4cj9a_         161 TLGKRGFSRADIVKIAGNTGGAQALHTVLDLEPALGKRGFSRIDIVKIAANNGGAQALHAVLDLGPTLRECGFSQATIAK  240 (752)
T ss_pred             ccccCCCCccchHHHHhccCccceeeeecccccchhcCCCCHHHHHHHHHhcCChhheeEeeccCcccccCCCCcccHhH


Q ss_pred             hhcccccHHHHHHHHHCCCCCCCCCCCCCCHHHHHHHcCCHHHHHhh
Q d1ot8a_         162 LAAREGSYEASKALLDNFANREITDHMDRLPRDVASERLHHDIVRLL  208 (209)
Q Consensus       162 ~A~~~g~~~~v~~Ll~~ga~~~~~d~~g~tpL~~A~~~g~~~vv~~L  208 (209)
                      +|++.|+.++|++|+++|++++.++..+.||||+|+..|+.++|++|
T Consensus       241 ~Aa~~g~~~vv~~Ll~~ga~~n~~~~~~~t~L~~Aa~~g~~~~v~~L  287 (752)
T d4cj9a_         241 IAGNIGGAQALQMVLDLGPALGKRGFSQATIAKIAGNIGGAQALQTV  287 (752)
T ss_pred             HHhhcchhhhhhhHhhcCCCccccCccHHHHHHHHhccCcchHHHHH


No 70 
>d4cj9a_ a.298.1.1 (A:) BurrH {Burkholderia rhizoxinica [TaxId: 412963]}
Probab=100.00  E-value=1.1e-44  Score=338.87  Aligned_cols=205  Identities=13%  Similarity=0.075  Sum_probs=0.0

Q ss_pred             HHHHHHHHHCCCCCCccCCCCCCCHHHHHHHcCCHHHHHHHHHcCCccCcCCCCCCCchhHhhHHhhhhhhhhhHhhccc
Q d1ot8a_           2 AQVISDLLAQGAELNATMDKTGETSLHLAARFARADAAKRLLDAGADANSQDNTGRTPLHAAVAADAMGVFQILLRNRAT   81 (209)
Q Consensus         2 ~eiv~~Ll~~Ga~vn~~~d~~G~T~Lh~Aa~~g~~~~v~~Ll~~Gadvn~~d~~g~TpLh~A~~~~~~~iv~~Ll~~~~~   81 (209)
                      .|||++||++|+++| ..|..|.||||+|+.+|+.++|+.|++.|++++.++..|.||||+|+..|+.++|++|++.++ 
T Consensus       116 ~~~v~~Ll~~~a~~~-~~~~~~~t~L~~A~~~g~~~~v~~Ll~~ga~~~~~~~~~~t~l~~A~~~g~~~~v~~Ll~~~a-  193 (752)
T d4cj9a_         116 AQTLQAVLDLESAFR-ERGFSQADIVKIAGNNGGAQALYSVLDVEPTLGKRGFSRADIVKIAGNTGGAQALHTVLDLEP-  193 (752)
T ss_pred             HHHHHHHHHcCCCcc-ccCCCHHHHHHHHccCCHHHHHHHHHhhccccccCCCCccchHHHHhccCccceeeeeccccc-


Q ss_pred             ccccccccCChhHHHHHHHHHhccccccccCcCccccccccchhHHHHHHHhcchhHHHHHhHHhcccccccccCCCchh
Q d1ot8a_          82 NLNARMHDGTTPLILAARLAIEGMVEDLITADADINAADNSGKTALHWAAAVNNTEAVNILLMHHANRDAQDDKDETPLF  161 (209)
Q Consensus        82 d~~~~~~~g~TpL~~A~~~g~~~~v~~Ll~~gadvn~~d~~g~T~Lh~Aa~~g~~~iv~~Ll~~ga~~n~~d~~g~TpLh  161 (209)
                      +++.++..+.||||+|+++|+.+++++|+++|++++..+..+.||||+|+..|+.+++++|+++|+++|.++..+.||||
T Consensus       194 ~~~~~~~~~~~~l~~Aa~~g~~~~v~~Ll~~g~~~~~~~~~~~t~L~~Aa~~g~~~vv~~Ll~~ga~~n~~~~~~~t~L~  273 (752)
T d4cj9a_         194 ALGKRGFSRIDIVKIAANNGGAQALHAVLDLGPTLRECGFSQATIAKIAGNIGGAQALQMVLDLGPALGKRGFSQATIAK  273 (752)
T ss_pred             chhcCCCCHHHHHHHHHhcCChhheeEeeccCcccccCCCCcccHhHHHhhcchhhhhhhHhhcCCCccccCccHHHHHH


Q ss_pred             hhcccccHHHHHHHHHCCCCCCCCCCCCCCHHHHHHHcCCHHHHHhh
Q d1ot8a_         162 LAAREGSYEASKALLDNFANREITDHMDRLPRDVASERLHHDIVRLL  208 (209)
Q Consensus       162 ~A~~~g~~~~v~~Ll~~ga~~~~~d~~g~tpL~~A~~~g~~~vv~~L  208 (209)
                      +|+..|+.++|++|+++|++++.+|..|+||||+|+.+||.+||++|
T Consensus       274 ~Aa~~g~~~~v~~Ll~~ga~~~~~~~~~~t~L~~Aa~~g~~~iv~~L  320 (752)
T d4cj9a_         274 IAGNIGGAQALQTVLDLEPALCERGFSQATIAKMAGNNGGAQALQTV  320 (752)
T ss_pred             HHhccCcchHHHHHHccCcchhhcCCchhhhhHHHhcCCchHHHHHH


No 71 
>d1ympa_ d.211.1.1 (A:) automated matches {Mouse (Mus musculus) [TaxId: 10090]}
Probab=100.00  E-value=7e-44  Score=270.92  Aligned_cols=130  Identities=27%  Similarity=0.311  Sum_probs=0.0

Q ss_pred             cCCccCcCCCCCCCchhHhhHHhhhhhhhhhHhhcccccccccccCChhHHHHHHHHHhccccccccCcCccccccccch
Q d1ot8a_          45 AGADANSQDNTGRTPLHAAVAADAMGVFQILLRNRATNLNARMHDGTTPLILAARLAIEGMVEDLITADADINAADNSGK  124 (209)
Q Consensus        45 ~Gadvn~~d~~g~TpLh~A~~~~~~~iv~~Ll~~~~~d~~~~~~~g~TpL~~A~~~g~~~~v~~Ll~~gadvn~~d~~g~  124 (209)
                      +|+|+|.+|.+|+||||+|++.|+.++|++|+++++ |+|.+|..|+||||+|+.+|+.+++++||++|+++|.+|.+|+
T Consensus         1 rGadvn~~~~~g~TpL~~A~~~g~~~~v~~Ll~~ga-~vn~~d~~g~t~Lh~Aa~~g~~~~v~~LL~~ga~~~~~~~~g~   79 (131)
T d1ympa_           1 RATDLDARMHDGTTPLILAARLALEGMLEDLINSHA-DVNAVDDLGKSALHWAAAVNNVDAAVVLLKNGANKDMQNNKEE   79 (131)
T ss_pred             CCCCCCCCCCCCCCHHHHHHHhCcHhHHhhHhcccc-cccchhhcchhHHHHHhHHcccchHHHhHhhcccccccCCccc


Q ss_pred             hHHHHHHHhcchhHHHHHhHHhcccccccccCCCchhhhcccccHHHHHHH
Q d1ot8a_         125 TALHWAAAVNNTEAVNILLMHHANRDAQDDKDETPLFLAAREGSYEASKAL  175 (209)
Q Consensus       125 T~Lh~Aa~~g~~~iv~~Ll~~ga~~n~~d~~g~TpLh~A~~~g~~~~v~~L  175 (209)
                      ||||+|+.+|+.++|++||++|++++.+|..|+||||+|+++|+.++|++|
T Consensus        80 TpLh~Aa~~g~~~~v~~Ll~~ga~~~~~d~~g~tpL~~A~~~g~~~iv~lL  130 (131)
T d1ympa_          80 TPLFLAAREGSYETAKVLLDHFANRDITDHMDRLPRDIAQERMHHDIVRLL  130 (131)
T ss_pred             CchhhhhhccchHHHHHHHhhhhccccCCCCCCCHHHHHHHcCCHHHHHhh


No 72 
>d3hg0d1 d.211.1.1 (D:13-135) automated matches {Artificial gene [TaxId: 32630]}
Probab=100.00  E-value=3.7e-43  Score=264.21  Aligned_cols=120  Identities=33%  Similarity=0.410  Sum_probs=0.0

Q ss_pred             cCChhHHHHHHHHHhccccccccCcCccccccccchhHHHHHHHhcchhHHHHHhHHhcccccccccCCCchhhhccccc
Q d1ot8a_          89 DGTTPLILAARLAIEGMVEDLITADADINAADNSGKTALHWAAAVNNTEAVNILLMHHANRDAQDDKDETPLFLAAREGS  168 (209)
Q Consensus        89 ~g~TpL~~A~~~g~~~~v~~Ll~~gadvn~~d~~g~T~Lh~Aa~~g~~~iv~~Ll~~ga~~n~~d~~g~TpLh~A~~~g~  168 (209)
                      +..||||+|++.|+.++|++||++|+|+|.+|++|+||||+||.+|+.++|++||++|+|+|.+|.+|+||||+||++|+
T Consensus         1 d~~t~L~~Aa~~G~~~~v~~Ll~~Gadvn~~d~~g~TpLh~Aa~~g~~~iv~~Ll~~gadvn~~d~~g~TpLh~Aa~~g~   80 (123)
T d3hg0d1           1 DLGKKLLEAARAGQDDEVRILMANGADVNAEDKVGLTPLHLAAMNDHLEIVEVLLKNGADVNAIDAIGETPLHLVAMYGH   80 (123)
T ss_pred             CcchHHHHHHHcCCHHHHHHHHHCCCCCCcccccCCchHHHHHhhchHHHHHHHHhcCCccccccccCCCchHHhHhhcc


Q ss_pred             HHHHHHHHHCCCCCCCCCCCCCCHHHHHHHcCCHHHHHhh
Q d1ot8a_         169 YEASKALLDNFANREITDHMDRLPRDVASERLHHDIVRLL  208 (209)
Q Consensus       169 ~~~v~~Ll~~ga~~~~~d~~g~tpL~~A~~~g~~~vv~~L  208 (209)
                      .++|++||++|||++.+|+.|+||||+|+++||.+||++|
T Consensus        81 ~~iv~~Ll~~gadv~~~d~~g~TpL~~A~~~g~~~iv~~L  120 (123)
T d3hg0d1          81 LEIVEVLLKHGADVNAQDKFGKTAFDISIDNGNEDLAEIL  120 (123)
T ss_pred             hHHHHHHHHccccccccCCCCCCHHHHHHHCCCHHHHHHH


No 73 
>d3c5ra2 d.211.1.1 (A:425-546) automated matches {Human (Homo sapiens) [TaxId: 9606]}
Probab=100.00  E-value=4.9e-43  Score=263.22  Aligned_cols=121  Identities=28%  Similarity=0.327  Sum_probs=0.0

Q ss_pred             cccCChhHHHHHHHHHhccccccccCcCccccccccchhHHHHHHHhcchhHHHHHhHHhcccccccccCCCchhhhccc
Q d1ot8a_          87 MHDGTTPLILAARLAIEGMVEDLITADADINAADNSGKTALHWAAAVNNTEAVNILLMHHANRDAQDDKDETPLFLAARE  166 (209)
Q Consensus        87 ~~~g~TpL~~A~~~g~~~~v~~Ll~~gadvn~~d~~g~T~Lh~Aa~~g~~~iv~~Ll~~ga~~n~~d~~g~TpLh~A~~~  166 (209)
                      |++|+||||+|++.|+.++|++||++|+|+|.+|..|+||||+||.+|+.++|++||++|+++|.+|.+|+||||+|++.
T Consensus         1 d~~G~T~Lh~Aa~~g~~~iv~~Ll~~gad~n~~d~~g~TpLh~A~~~g~~~iv~~Ll~~ga~vn~~~~~g~TpLh~Aa~~   80 (122)
T d3c5ra2           1 NHRGETLLHIASIKGDIPSVEYLLQNGSDPNVKDHAGWTPLHEACNHGHLKVVELLLQHKALVNTTGYQNDSPLHDAAKN   80 (122)
T ss_pred             CCCCCCHHHHHHHcCCHHHHHHHHHCCCCccccCCCCCCccchHhhhchHHHHHHHHHHHHHhccCCcCCCCchhccccc


Q ss_pred             ccHHHHHHHHHCCCCCCCCCCCCCCHHHHHHHcCCHHHHHh
Q d1ot8a_         167 GSYEASKALLDNFANREITDHMDRLPRDVASERLHHDIVRL  207 (209)
Q Consensus       167 g~~~~v~~Ll~~ga~~~~~d~~g~tpL~~A~~~g~~~vv~~  207 (209)
                      |+.++|++||++|||++.+|..|+||||+|+..|+.+++++
T Consensus        81 g~~~iv~~Ll~~GAd~~~~d~~g~tpl~~A~~~~~~~ll~L  121 (122)
T d3c5ra2          81 GHVDIVKLLLSYGASRNAVNIFGLRPVDYTDDESMKSLLLL  121 (122)
T ss_pred             CCHHHHHHHHHCCCCCCCCCCCCCCHHHHccccCchhhhcC


No 74 
>d1a5ea_ d.211.1.1 (A:) Cell cycle inhibitor p16ink4A {Human (Homo sapiens) [TaxId: 9606]}
Probab=100.00  E-value=3.2e-42  Score=268.98  Aligned_cols=155  Identities=22%  Similarity=0.252  Sum_probs=0.0

Q ss_pred             HHCCCCCCccCCCCCCCHHHHHHHcCCHHHHHHHHHcCCccCcCCCCCCCchhHhhHHhhhhhhhhhHhhcccccccccc
Q d1ot8a_           9 LAQGAELNATMDKTGETSLHLAARFARADAAKRLLDAGADANSQDNTGRTPLHAAVAADAMGVFQILLRNRATNLNARMH   88 (209)
Q Consensus         9 l~~Ga~vn~~~d~~G~T~Lh~Aa~~g~~~~v~~Ll~~Gadvn~~d~~g~TpLh~A~~~~~~~iv~~Ll~~~~~d~~~~~~   88 (209)
                      |+.|++.+   .+.|.||||+||++|+.++|++||++|+|+|.+|..|+|||| |+.+|+.++|++||+.++ ++|.++.
T Consensus         1 le~~a~~~---~~~~~t~L~~Aa~~g~~~~v~~Ll~~gad~n~~d~~g~TpLh-~a~~g~~~iv~~Ll~~ga-~~n~~~~   75 (156)
T d1a5ea_           1 MEPAAGSS---MEPSADWLATAAARGRVEEVRALLEAGALPNAPNSYGRRPIQ-VMMMGSARVAELLLLHGA-EPNCADP   75 (156)
T ss_pred             CCccCCCC---CCCCCCHHHHHHHCCCHHHHHHHHHCCCCCCCCCCCCCCcHH-HhhhccHHHHHHHhhcCC-CCCCCCc


Q ss_pred             cCCh-hHHHHHHHHHhccccccccCcCccccccccchhHHHHHHHhcchhHHHHHhHHhcccccccccCCCchhhhcccc
Q d1ot8a_          89 DGTT-PLILAARLAIEGMVEDLITADADINAADNSGKTALHWAAAVNNTEAVNILLMHHANRDAQDDKDETPLFLAAREG  167 (209)
Q Consensus        89 ~g~T-pL~~A~~~g~~~~v~~Ll~~gadvn~~d~~g~T~Lh~Aa~~g~~~iv~~Ll~~ga~~n~~d~~g~TpLh~A~~~g  167 (209)
                      .|+| |||+|++.|+.++|++||++|++++.+|.+|+||||+|+++|+.+++++|+++|++++     +.+++|+|+..|
T Consensus        76 ~~~t~pLh~Aa~~g~~~~v~~Ll~~ga~~~~~d~~G~TpL~~A~~~g~~~iv~~Ll~~g~~~~-----~~~~~~~aa~~g  150 (156)
T d1a5ea_          76 ATLTRPVHDAAREGFLDTLVVLHRAGARLDVRDAWGRLPVDLAEELGHRDVARYLRAAAGGTR-----GSNHARIDAAEG  150 (156)
T ss_pred             cccCCChhhhccccchhHHHHHhcccccccccccCCCcHHHHHHHcCCHHHHHHHHHccCCCc-----CCCHHHHHHHHC


Q ss_pred             cHHHHH
Q d1ot8a_         168 SYEASK  173 (209)
Q Consensus       168 ~~~~v~  173 (209)
                      +.++++
T Consensus       151 ~~di~d  156 (156)
T d1a5ea_         151 PSDIPD  156 (156)
T ss_pred             CCCCCC


No 75 
>d3hg0d1 d.211.1.1 (D:13-135) automated matches {Artificial gene [TaxId: 32630]}
Probab=100.00  E-value=4.4e-42  Score=258.34  Aligned_cols=122  Identities=37%  Similarity=0.464  Sum_probs=0.0

Q ss_pred             CCCCHHHHHHHcCCHHHHHHHHHcCCccCcCCCCCCCchhHhhHHhhhhhhhhhHhhcccccccccccCChhHHHHHHHH
Q d1ot8a_          22 TGETSLHLAARFARADAAKRLLDAGADANSQDNTGRTPLHAAVAADAMGVFQILLRNRATNLNARMHDGTTPLILAARLA  101 (209)
Q Consensus        22 ~G~T~Lh~Aa~~g~~~~v~~Ll~~Gadvn~~d~~g~TpLh~A~~~~~~~iv~~Ll~~~~~d~~~~~~~g~TpL~~A~~~g  101 (209)
                      +..||||+||+.|+.++|++||++|||||.+|+.|+||||+|+.+|+.++|++||+.++ |+|.+|.+|+||||+|++.|
T Consensus         1 d~~t~L~~Aa~~G~~~~v~~Ll~~Gadvn~~d~~g~TpLh~Aa~~g~~~iv~~Ll~~ga-dvn~~d~~g~TpLh~Aa~~g   79 (123)
T d3hg0d1           1 DLGKKLLEAARAGQDDEVRILMANGADVNAEDKVGLTPLHLAAMNDHLEIVEVLLKNGA-DVNAIDAIGETPLHLVAMYG   79 (123)
T ss_pred             CcchHHHHHHHcCCHHHHHHHHHCCCCCCcccccCCchHHHHHhhchHHHHHHHHhcCC-ccccccccCCCchHHhHhhc


Q ss_pred             HhccccccccCcCccccccccchhHHHHHHHhcchhHHHHHhH
Q d1ot8a_         102 IEGMVEDLITADADINAADNSGKTALHWAAAVNNTEAVNILLM  144 (209)
Q Consensus       102 ~~~~v~~Ll~~gadvn~~d~~g~T~Lh~Aa~~g~~~iv~~Ll~  144 (209)
                      +.++|++||++|+|++.+|++|+||||+|+.+||.+++++|++
T Consensus        80 ~~~iv~~Ll~~gadv~~~d~~g~TpL~~A~~~g~~~iv~~Ll~  122 (123)
T d3hg0d1          80 HLEIVEVLLKHGADVNAQDKFGKTAFDISIDNGNEDLAEILQK  122 (123)
T ss_pred             chHHHHHHHHccccccccCCCCCCHHHHHHHCCCHHHHHHHhc


No 76 
>d1a5ea_ d.211.1.1 (A:) Cell cycle inhibitor p16ink4A {Human (Homo sapiens) [TaxId: 9606]}
Probab=100.00  E-value=6.9e-42  Score=267.09  Aligned_cols=155  Identities=21%  Similarity=0.173  Sum_probs=0.0

Q ss_pred             HHcCCccCcCCCCCCCchhHhhHHhhhhhhhhhHhhcccccccccccCChhHHHHHHHHHhccccccccCcCcccccccc
Q d1ot8a_          43 LDAGADANSQDNTGRTPLHAAVAADAMGVFQILLRNRATNLNARMHDGTTPLILAARLAIEGMVEDLITADADINAADNS  122 (209)
Q Consensus        43 l~~Gadvn~~d~~g~TpLh~A~~~~~~~iv~~Ll~~~~~d~~~~~~~g~TpL~~A~~~g~~~~v~~Ll~~gadvn~~d~~  122 (209)
                      |+.|++.+.++  |.||||+|+++|+.++|++||+.++ ++|.+|.+|+|||| ++..|+.++|++||++|+++|.+|..
T Consensus         1 le~~a~~~~~~--~~t~L~~Aa~~g~~~~v~~Ll~~ga-d~n~~d~~g~TpLh-~a~~g~~~iv~~Ll~~ga~~n~~~~~   76 (156)
T d1a5ea_           1 MEPAAGSSMEP--SADWLATAAARGRVEEVRALLEAGA-LPNAPNSYGRRPIQ-VMMMGSARVAELLLLHGAEPNCADPA   76 (156)
T ss_pred             CCccCCCCCCC--CCCHHHHHHHCCCHHHHHHHHHCCC-CCCCCCCCCCCcHH-HhhhccHHHHHHHhhcCCCCCCCCcc


Q ss_pred             chh-HHHHHHHhcchhHHHHHhHHhcccccccccCCCchhhhcccccHHHHHHHHHCCCCCCCCCCCCCCHHHHHHHcCC
Q d1ot8a_         123 GKT-ALHWAAAVNNTEAVNILLMHHANRDAQDDKDETPLFLAAREGSYEASKALLDNFANREITDHMDRLPRDVASERLH  201 (209)
Q Consensus       123 g~T-~Lh~Aa~~g~~~iv~~Ll~~ga~~n~~d~~g~TpLh~A~~~g~~~~v~~Ll~~ga~~~~~d~~g~tpL~~A~~~g~  201 (209)
                      |+| |||+||+.|+.++|++||++|+++|.+|.+|+||||+|+++|+.+||++|+++|++++     +.+|+++|+..||
T Consensus        77 ~~t~pLh~Aa~~g~~~~v~~Ll~~ga~~~~~d~~G~TpL~~A~~~g~~~iv~~Ll~~g~~~~-----~~~~~~~aa~~g~  151 (156)
T d1a5ea_          77 TLTRPVHDAAREGFLDTLVVLHRAGARLDVRDAWGRLPVDLAEELGHRDVARYLRAAAGGTR-----GSNHARIDAAEGP  151 (156)
T ss_pred             ccCCChhhhccccchhHHHHHhcccccccccccCCCcHHHHHHHcCCHHHHHHHHHccCCCc-----CCCHHHHHHHHCC


Q ss_pred             HHHHH
Q d1ot8a_         202 HDIVR  206 (209)
Q Consensus       202 ~~vv~  206 (209)
                      .||++
T Consensus       152 ~di~d  156 (156)
T d1a5ea_         152 SDIPD  156 (156)
T ss_pred             CCCCC


No 77 
>d3c5ra2 d.211.1.1 (A:425-546) automated matches {Human (Homo sapiens) [TaxId: 9606]}
Probab=100.00  E-value=8.6e-42  Score=256.42  Aligned_cols=121  Identities=27%  Similarity=0.370  Sum_probs=0.0

Q ss_pred             CCCCCCHHHHHHHcCCHHHHHHHHHcCCccCcCCCCCCCchhHhhHHhhhhhhhhhHhhcccccccccccCChhHHHHHH
Q d1ot8a_          20 DKTGETSLHLAARFARADAAKRLLDAGADANSQDNTGRTPLHAAVAADAMGVFQILLRNRATNLNARMHDGTTPLILAAR   99 (209)
Q Consensus        20 d~~G~T~Lh~Aa~~g~~~~v~~Ll~~Gadvn~~d~~g~TpLh~A~~~~~~~iv~~Ll~~~~~d~~~~~~~g~TpL~~A~~   99 (209)
                      |++|+||||+||+.|+.++|++||++|+|+|.+|+.|+||||+|++.|+.+||++||++++ ++|.+|.+|+||||+|++
T Consensus         1 d~~G~T~Lh~Aa~~g~~~iv~~Ll~~gad~n~~d~~g~TpLh~A~~~g~~~iv~~Ll~~ga-~vn~~~~~g~TpLh~Aa~   79 (122)
T d3c5ra2           1 NHRGETLLHIASIKGDIPSVEYLLQNGSDPNVKDHAGWTPLHEACNHGHLKVVELLLQHKA-LVNTTGYQNDSPLHDAAK   79 (122)
T ss_pred             CCCCCCHHHHHHHcCCHHHHHHHHHCCCCccccCCCCCCccchHhhhchHHHHHHHHHHHH-HhccCCcCCCCchhcccc


Q ss_pred             HHHhccccccccCcCccccccccchhHHHHHHHhcchhHHHH
Q d1ot8a_         100 LAIEGMVEDLITADADINAADNSGKTALHWAAAVNNTEAVNI  141 (209)
Q Consensus       100 ~g~~~~v~~Ll~~gadvn~~d~~g~T~Lh~Aa~~g~~~iv~~  141 (209)
                      .|+.++|++||++|||+|.+|.+|+||||+|+..|+.+++++
T Consensus        80 ~g~~~iv~~Ll~~GAd~~~~d~~g~tpl~~A~~~~~~~ll~L  121 (122)
T d3c5ra2          80 NGHVDIVKLLLSYGASRNAVNIFGLRPVDYTDDESMKSLLLL  121 (122)
T ss_pred             cCCHHHHHHHHHCCCCCCCCCCCCCCHHHHccccCchhhhcC


No 78 
>d5eida_ d.211.1.0 (A:) automated matches {Thale cress (Arabidopsis thaliana) [TaxId: 3702]}
Probab=100.00  E-value=4.9e-41  Score=252.64  Aligned_cols=118  Identities=26%  Similarity=0.357  Sum_probs=0.0

Q ss_pred             hhHHHHHHHHHhccccccccCcCccccccccchhHHHHHHHhcchhHHHHHhHHhcccccccccCCCchhhhcccccHHH
Q d1ot8a_          92 TPLILAARLAIEGMVEDLITADADINAADNSGKTALHWAAAVNNTEAVNILLMHHANRDAQDDKDETPLFLAAREGSYEA  171 (209)
Q Consensus        92 TpL~~A~~~g~~~~v~~Ll~~gadvn~~d~~g~T~Lh~Aa~~g~~~iv~~Ll~~ga~~n~~d~~g~TpLh~A~~~g~~~~  171 (209)
                      |.||+|++.|+.+++++|+++|+|+|.+|.+|+||||+||..|+.+++++|+++|+|+|.+|.+|+||||+||++|+.++
T Consensus         1 t~LH~Aa~~G~~~~i~~Ll~~Gad~n~~d~~g~tpLh~Aa~~g~~~iv~~Ll~~ga~vn~~d~~g~TpLh~Aa~~g~~~i   80 (123)
T d5eida_           1 SIVHQTASLGDVEGLKAALASGGNKDEEDSEGRTALHFACGYGELKCAQVLIDAGASVNAVDKNKNTPLHYAAGYGRKEC   80 (123)
T ss_pred             CHHHHHHHcCCHHHHHHHHHCCCCCCCcCccccccchhcccccchhcHHhHHhcCCcccccccCcCccccccccccchhH


Q ss_pred             HHHHHHCCCCCCCCCCCCCCHHHHHHHcCCHHHHHhhC
Q d1ot8a_         172 SKALLDNFANREITDHMDRLPRDVASERLHHDIVRLLD  209 (209)
Q Consensus       172 v~~Ll~~ga~~~~~d~~g~tpL~~A~~~g~~~vv~~L~  209 (209)
                      |++|+++|++++.+|++|+||||+|+++||.+||++|+
T Consensus        81 v~~Ll~~ga~in~~~~~g~TpL~~A~~~~~~~iv~lL~  118 (123)
T d5eida_          81 VSLLLENGAAVTLQNLDEKTPIDVAKLNSQLEVVKLLE  118 (123)
T ss_pred             HHhHhcCCcceeccCCCCCCHHHHHHHCCCHHHHHHHH


No 79 
>d5eida_ d.211.1.0 (A:) automated matches {Thale cress (Arabidopsis thaliana) [TaxId: 3702]}
Probab=100.00  E-value=2.5e-40  Score=248.78  Aligned_cols=123  Identities=27%  Similarity=0.325  Sum_probs=0.0

Q ss_pred             CHHHHHHHcCCHHHHHHHHHcCCccCcCCCCCCCchhHhhHHhhhhhhhhhHhhcccccccccccCChhHHHHHHHHHhc
Q d1ot8a_          25 TSLHLAARFARADAAKRLLDAGADANSQDNTGRTPLHAAVAADAMGVFQILLRNRATNLNARMHDGTTPLILAARLAIEG  104 (209)
Q Consensus        25 T~Lh~Aa~~g~~~~v~~Ll~~Gadvn~~d~~g~TpLh~A~~~~~~~iv~~Ll~~~~~d~~~~~~~g~TpL~~A~~~g~~~  104 (209)
                      |.||+||+.|+.+++++|+++|+|+|.+|+.|+||||+||.+|+.+||++|++.++ |+|.+|.+|+||||+|+++|+.+
T Consensus         1 t~LH~Aa~~G~~~~i~~Ll~~Gad~n~~d~~g~tpLh~Aa~~g~~~iv~~Ll~~ga-~vn~~d~~g~TpLh~Aa~~g~~~   79 (123)
T d5eida_           1 SIVHQTASLGDVEGLKAALASGGNKDEEDSEGRTALHFACGYGELKCAQVLIDAGA-SVNAVDKNKNTPLHYAAGYGRKE   79 (123)
T ss_pred             CHHHHHHHcCCHHHHHHHHHCCCCCCCcCccccccchhcccccchhcHHhHHhcCC-cccccccCcCccccccccccchh


Q ss_pred             cccccccCcCccccccccchhHHHHHHHhcchhHHHHHhHHhccc
Q d1ot8a_         105 MVEDLITADADINAADNSGKTALHWAAAVNNTEAVNILLMHHANR  149 (209)
Q Consensus       105 ~v~~Ll~~gadvn~~d~~g~T~Lh~Aa~~g~~~iv~~Ll~~ga~~  149 (209)
                      +|++|+++|+++|.+|.+|+||||+|+.+|+.++++ ||.+||++
T Consensus        80 iv~~Ll~~ga~in~~~~~g~TpL~~A~~~~~~~iv~-lL~~~a~l  123 (123)
T d5eida_          80 CVSLLLENGAAVTLQNLDEKTPIDVAKLNSQLEVVK-LLEKDAFL  123 (123)
T ss_pred             HHHhHhcCCcceeccCCCCCCHHHHHHHCCCHHHHH-HHHhcCCC


No 80 
>d1sw6a_ d.211.1.1 (A:) Swi6 ankyrin-repeat fragment {Baker's yeast (Saccharomyces cerevisiae) [TaxId: 4932]}
Probab=100.00  E-value=7.5e-40  Score=276.28  Aligned_cols=205  Identities=14%  Similarity=0.079  Sum_probs=0.0

Q ss_pred             HHHHHHHHCCCCCCccCCCCCCCHHHHHHHcCCHHHHHHHHHcCCccCcC-CCCCCCchhHhhHHhhhhhhhhhHhhccc
Q d1ot8a_           3 QVISDLLAQGAELNATMDKTGETSLHLAARFARADAAKRLLDAGADANSQ-DNTGRTPLHAAVAADAMGVFQILLRNRAT   81 (209)
Q Consensus         3 eiv~~Ll~~Ga~vn~~~d~~G~T~Lh~Aa~~g~~~~v~~Ll~~Gadvn~~-d~~g~TpLh~A~~~~~~~iv~~Ll~~~~~   81 (209)
                      +++..+.+.+.+++........+.+|.+...+..++.++|++.|+|+|.+ |+.|+||||+||+.|+.++|++||++++ 
T Consensus        53 ~~~~~~~~~~~~~~~~~~~~~~~~~~~~~~~~~~~~~~~l~~~~~~vn~~~D~~G~TpLh~Aa~~g~~~~v~~Ll~~Ga-  131 (301)
T d1sw6a_          53 EMPTSLNNDSSNRNSEGGSSNQQQQHVSFDSLLQEVNDAFPNTQLNLNIPVDEHGNTPLHWLTSIANLELVKHLVKHGS-  131 (301)
T ss_pred             ccchhhcccCCccccCCCCcccHHHHHHHhchHHHHHHhCCCCCCCCCCccCCCCCCHHHHHHHcCCHHHHHHHHHcCC-


Q ss_pred             ccccccccCChhHHHHHHHHH----hccccccccCcCccccccccchhHHHHHHHhcc------------hhHHHHHhHH
Q d1ot8a_          82 NLNARMHDGTTPLILAARLAI----EGMVEDLITADADINAADNSGKTALHWAAAVNN------------TEAVNILLMH  145 (209)
Q Consensus        82 d~~~~~~~g~TpL~~A~~~g~----~~~v~~Ll~~gadvn~~d~~g~T~Lh~Aa~~g~------------~~iv~~Ll~~  145 (209)
                      ++|.+|.+|+||||+||+.|+    ..+.++|...|++++.+|..|+||||+|+..+.            ..++++++++
T Consensus       132 dvn~~d~~G~TpLh~A~~~g~~~~~~~~~~lL~~~~~~~~~~d~~g~T~Lh~a~~~~~~~~~~~~~~~~~~~~~~~l~~~  211 (301)
T d1sw6a_         132 NRLYGDNMGESCLVKAVKSVNNYDSGTFEALLDYLYPCLILEDSMNRTILHHIIITSGMTGCSAAAKYYLDILMGWIVKK  211 (301)
T ss_pred             CccccccchHHHHHHHHHhCCCCChhHHHHHHHHhcCcceeecccCCCHHHHHHHHhcccchHHHHHHHHHHHHHHHHHc


Q ss_pred             hc-ccccccccCCCchhhhcccccHHHHHHHHHC---CCCCCCCCCCCCCHHHHHHHcCCHHHHHhh
Q d1ot8a_         146 HA-NRDAQDDKDETPLFLAAREGSYEASKALLDN---FANREITDHMDRLPRDVASERLHHDIVRLL  208 (209)
Q Consensus       146 ga-~~n~~d~~g~TpLh~A~~~g~~~~v~~Ll~~---ga~~~~~d~~g~tpL~~A~~~g~~~vv~~L  208 (209)
                      +. ++...+..+.||+|+|+..+...++++|+..   |+++|.+|.+|+||||+|+++||.++|++|
T Consensus       212 ~~~~~~~~~~~~~~~~~~a~~~~~~~~~~~l~~~~~~~~~vn~~d~~G~TpLh~Aa~~g~~~~v~~L  278 (301)
T d1sw6a_         212 QNRPIQSGTNEKESKPNDKNGERKDSILENLDLKWIIANMLNAQDSNGDTCLNIAARLGNISIVDAL  278 (301)
T ss_pred             CCCCCCCCCCCCCCHHHHHhcCCcHHHHHHHHhcchhhccccCCCCCCCCHHHHHHHcCCHHHHHHH


No 81 
>d3aaac_ d.211.1.1 (C:) automated matches {Human (Homo sapiens) [TaxId: 9606]}
Probab=100.00  E-value=9.3e-40  Score=243.62  Aligned_cols=116  Identities=22%  Similarity=0.322  Sum_probs=0.0

Q ss_pred             ChhHHHHHHHHHhccccccccCcCccccccccchhHHHHHHHhcchhHHHHHhHHhcccccccccCCCchhhhcccccHH
Q d1ot8a_          91 TTPLILAARLAIEGMVEDLITADADINAADNSGKTALHWAAAVNNTEAVNILLMHHANRDAQDDKDETPLFLAAREGSYE  170 (209)
Q Consensus        91 ~TpL~~A~~~g~~~~v~~Ll~~gadvn~~d~~g~T~Lh~Aa~~g~~~iv~~Ll~~ga~~n~~d~~g~TpLh~A~~~g~~~  170 (209)
                      .||||+|++.|+.++|+.||++|+|+|.+|.+|+||||+||.+|+.++|++||++|||+|.+|.+|+||||+|+++|+.+
T Consensus         2 dt~L~~A~~~g~~~~v~~Ll~~gadvn~~~~~g~TpLh~Aa~~g~~~iv~~Ll~~GAdvn~~d~~g~TpL~~A~~~g~~~   81 (117)
T d3aaac_           2 DKEFMWALKNGDLDEVKDYVAKGEDVNRTLEGGRKPLHYAADCGQLEILEFLLLKGADINAPDKHHITPLLSAVYEGHVS   81 (117)
T ss_pred             hHHHHHHHHcCCHHHHHHHHHCCCCCCCCCCCCCchhhhccccchHHHHHHHHhccCccCCCCccccchhhchhhhhcHH


Q ss_pred             HHHHHHHCCCCCCCCCCCCCCHHHHHHHcCCHHHHH
Q d1ot8a_         171 ASKALLDNFANREITDHMDRLPRDVASERLHHDIVR  206 (209)
Q Consensus       171 ~v~~Ll~~ga~~~~~d~~g~tpL~~A~~~g~~~vv~  206 (209)
                      +|++||++|||++.+|.+|+||||+|...++..++|
T Consensus        82 ~v~~Ll~~GAd~~~~~~~G~tal~~a~~~~~~~lL~  117 (117)
T d3aaac_          82 CVKLLLSKGADKTVKGPDGLTAFEATDNQAIKALLQ  117 (117)
T ss_pred             HHHHHHHCCCCCCCCCCCCCCHHHHhccHHHHHHcC


No 82 
>d3aaac_ d.211.1.1 (C:) automated matches {Human (Homo sapiens) [TaxId: 9606]}
Probab=100.00  E-value=5.8e-38  Score=233.92  Aligned_cols=116  Identities=24%  Similarity=0.298  Sum_probs=0.0

Q ss_pred             CCHHHHHHHcCCHHHHHHHHHcCCccCcCCCCCCCchhHhhHHhhhhhhhhhHhhcccccccccccCChhHHHHHHHHHh
Q d1ot8a_          24 ETSLHLAARFARADAAKRLLDAGADANSQDNTGRTPLHAAVAADAMGVFQILLRNRATNLNARMHDGTTPLILAARLAIE  103 (209)
Q Consensus        24 ~T~Lh~Aa~~g~~~~v~~Ll~~Gadvn~~d~~g~TpLh~A~~~~~~~iv~~Ll~~~~~d~~~~~~~g~TpL~~A~~~g~~  103 (209)
                      .||||+|++.|+.++|++||++|+|+|.+|..|+||||+|+++|+.++|++||++++ |+|.+|.+|+||||+|++.|+.
T Consensus         2 dt~L~~A~~~g~~~~v~~Ll~~gadvn~~~~~g~TpLh~Aa~~g~~~iv~~Ll~~GA-dvn~~d~~g~TpL~~A~~~g~~   80 (117)
T d3aaac_           2 DKEFMWALKNGDLDEVKDYVAKGEDVNRTLEGGRKPLHYAADCGQLEILEFLLLKGA-DINAPDKHHITPLLSAVYEGHV   80 (117)
T ss_pred             hHHHHHHHHcCCHHHHHHHHHCCCCCCCCCCCCCchhhhccccchHHHHHHHHhccC-ccCCCCccccchhhchhhhhcH


Q ss_pred             ccccccccCcCccccccccchhHHHHHHHhcchhHHH
Q d1ot8a_         104 GMVEDLITADADINAADNSGKTALHWAAAVNNTEAVN  140 (209)
Q Consensus       104 ~~v~~Ll~~gadvn~~d~~g~T~Lh~Aa~~g~~~iv~  140 (209)
                      ++|++||++|||++.+|.+|+||||+|...+...++|
T Consensus        81 ~~v~~Ll~~GAd~~~~~~~G~tal~~a~~~~~~~lL~  117 (117)
T d3aaac_          81 SCVKLLLSKGADKTVKGPDGLTAFEATDNQAIKALLQ  117 (117)
T ss_pred             HHHHHHHHCCCCCCCCCCCCCCHHHHhccHHHHHHcC


No 83 
>d1bi7b_ d.211.1.1 (B:) Cell cycle inhibitor p16ink4A {Human (Homo sapiens) [TaxId: 9606]}
Probab=100.00  E-value=7.5e-38  Score=235.85  Aligned_cols=120  Identities=29%  Similarity=0.354  Sum_probs=0.0

Q ss_pred             ccCChhHHHHHHHHHhccccccccCcCccccccccchhHHHHHHHhcchhHHHHHhHHhcccccccccCCC-chhhhccc
Q d1ot8a_          88 HDGTTPLILAARLAIEGMVEDLITADADINAADNSGKTALHWAAAVNNTEAVNILLMHHANRDAQDDKDET-PLFLAARE  166 (209)
Q Consensus        88 ~~g~TpL~~A~~~g~~~~v~~Ll~~gadvn~~d~~g~T~Lh~Aa~~g~~~iv~~Ll~~ga~~n~~d~~g~T-pLh~A~~~  166 (209)
                      ..+-++||+|+..|+.++|++||++|+|+|.+|.+|+||||+|+ .|+.+++++||++|+|+|.+|.+|+| |||+||+.
T Consensus         1 e~~~~~Lh~Aa~~g~~~~v~~Ll~~Gad~n~~d~~g~tpL~~A~-~g~~~~v~~Ll~~gad~n~~~~~~~ttpLh~Aa~~   79 (125)
T d1bi7b_           1 EPSADWLATAAARGRVEEVRALLEAGANPNAPNSYGRRPIQVMM-MGSARVAELLLLHGAEPNCADPATLTRPVHDAARE   79 (125)
T ss_pred             CCchhHHHHHHHCCCHHHHHHHHHCCCCCCCCCcCCCCcHHHhh-ccchHHHHHHHhcCCCCCCCCccccCCChhhhchh


Q ss_pred             ccHHHHHHHHHCCCCCCCCCCCCCCHHHHHHHcCCHHHHHhh
Q d1ot8a_         167 GSYEASKALLDNFANREITDHMDRLPRDVASERLHHDIVRLL  208 (209)
Q Consensus       167 g~~~~v~~Ll~~ga~~~~~d~~g~tpL~~A~~~g~~~vv~~L  208 (209)
                      |+.++|++|+++|+|++.+|..|+||||+|+++||.+||++|
T Consensus        80 G~~~iv~~Ll~~gadv~~~d~~g~Tpl~~A~~~g~~~iv~~L  121 (125)
T d1bi7b_          80 GFLDTLVVLHRAGARLDVRDAWGRLPVDLAEELGHRDVARYL  121 (125)
T ss_pred             cchhhhhhhhccCCceeecCCCCCCHHHHHHHcCCHHHHHHH


No 84 
>d1bi7b_ d.211.1.1 (B:) Cell cycle inhibitor p16ink4A {Human (Homo sapiens) [TaxId: 9606]}
Probab=100.00  E-value=6.1e-37  Score=230.89  Aligned_cols=122  Identities=25%  Similarity=0.309  Sum_probs=0.0

Q ss_pred             CCCCCHHHHHHHcCCHHHHHHHHHcCCccCcCCCCCCCchhHhhHHhhhhhhhhhHhhcccccccccccCCh-hHHHHHH
Q d1ot8a_          21 KTGETSLHLAARFARADAAKRLLDAGADANSQDNTGRTPLHAAVAADAMGVFQILLRNRATNLNARMHDGTT-PLILAAR   99 (209)
Q Consensus        21 ~~G~T~Lh~Aa~~g~~~~v~~Ll~~Gadvn~~d~~g~TpLh~A~~~~~~~iv~~Ll~~~~~d~~~~~~~g~T-pL~~A~~   99 (209)
                      +.+.++||+||++|+.++|++||++|+|+|.+|.+|+||||+|+ .|+.++|++||++++ |+|.++.+|+| |||+|++
T Consensus         1 e~~~~~Lh~Aa~~g~~~~v~~Ll~~Gad~n~~d~~g~tpL~~A~-~g~~~~v~~Ll~~ga-d~n~~~~~~~ttpLh~Aa~   78 (125)
T d1bi7b_           1 EPSADWLATAAARGRVEEVRALLEAGANPNAPNSYGRRPIQVMM-MGSARVAELLLLHGA-EPNCADPATLTRPVHDAAR   78 (125)
T ss_pred             CCchhHHHHHHHCCCHHHHHHHHHCCCCCCCCCcCCCCcHHHhh-ccchHHHHHHHhcCC-CCCCCCccccCCChhhhch


Q ss_pred             HHHhccccccccCcCccccccccchhHHHHHHHhcchhHHHHHhH
Q d1ot8a_         100 LAIEGMVEDLITADADINAADNSGKTALHWAAAVNNTEAVNILLM  144 (209)
Q Consensus       100 ~g~~~~v~~Ll~~gadvn~~d~~g~T~Lh~Aa~~g~~~iv~~Ll~  144 (209)
                      .|+.+++++|+++|+|+|.+|..|+||||+|+..|+.++|++|++
T Consensus        79 ~G~~~iv~~Ll~~gadv~~~d~~g~Tpl~~A~~~g~~~iv~~Ll~  123 (125)
T d1bi7b_          79 EGFLDTLVVLHRAGARLDVRDAWGRLPVDLAEELGHRDVARYLRA  123 (125)
T ss_pred             hcchhhhhhhhccCCceeecCCCCCCHHHHHHHcCCHHHHHHHHH


No 85 
>d2l6ba1 d.211.1.0 (A:4-108) automated matches {Escherichia coli [TaxId: 562]}
Probab=100.00  E-value=9.5e-37  Score=223.17  Aligned_cols=102  Identities=33%  Similarity=0.407  Sum_probs=0.0

Q ss_pred             cccCChhHHHHHHHHHhccccccccCcCccccccccchhHHHHHHHhcchhHHHHHhHHhcccccccccCCCchhhhccc
Q d1ot8a_          87 MHDGTTPLILAARLAIEGMVEDLITADADINAADNSGKTALHWAAAVNNTEAVNILLMHHANRDAQDDKDETPLFLAARE  166 (209)
Q Consensus        87 ~~~g~TpL~~A~~~g~~~~v~~Ll~~gadvn~~d~~g~T~Lh~Aa~~g~~~iv~~Ll~~ga~~n~~d~~g~TpLh~A~~~  166 (209)
                      |++|+||||+|++.|+.++|++||++|+++|.+|..|+||||+||..|+.++|++||++|+++|.+|.+|+||||+|+++
T Consensus         3 ~~~G~TpL~~Aa~~g~~~iv~~Ll~~Gadin~~d~~g~T~L~~Aa~~g~~~iv~~Ll~~gadi~~~d~~g~TpL~~Aa~~   82 (105)
T d2l6ba1           3 SKDGNTPLHNAAKNGHAEEVKKLLSKGADVNARSKDGNTPLHLAAKNGHAEIVKLLLAKGADVNARSKDGNTPEHLAKKN   82 (105)
T ss_pred             CCCCCCHHHHHHHcCCHHHHHHHHHcCCcccccccCCCCchhhchhcCcHHHHHHHHhcCCCcccccCCCCCHHHHHHHc


Q ss_pred             ccHHHHHHHHHCCCCCCCCCCCC
Q d1ot8a_         167 GSYEASKALLDNFANREITDHMD  189 (209)
Q Consensus       167 g~~~~v~~Ll~~ga~~~~~d~~g  189 (209)
                      |+.++|++||++|||+|.|| .|
T Consensus        83 g~~~iv~~LL~~gAdvn~kd-~~  104 (105)
T d2l6ba1          83 GHHEIVKLLDAKGADVNARS-WG  104 (105)
T ss_pred             CCHHHHHHHHHCCCCCCCCC-CC


No 86 
>d4a63b1 d.211.1.1 (B:920-1055) automated matches {Human (Homo sapiens) [TaxId: 9606]}
Probab=100.00  E-value=1.7e-36  Score=231.41  Aligned_cols=120  Identities=23%  Similarity=0.181  Sum_probs=0.0

Q ss_pred             cCChhHHHHHHHHHhccccccccCcCccccccccchhHHHHHHHhcchhHHHHHhHHhcccccccccCCCchhhhccccc
Q d1ot8a_          89 DGTTPLILAARLAIEGMVEDLITADADINAADNSGKTALHWAAAVNNTEAVNILLMHHANRDAQDDKDETPLFLAAREGS  168 (209)
Q Consensus        89 ~g~TpL~~A~~~g~~~~v~~Ll~~gadvn~~d~~g~T~Lh~Aa~~g~~~iv~~Ll~~ga~~n~~d~~g~TpLh~A~~~g~  168 (209)
                      ++.||||.||+.|+.++|+.|+++|+++|.+|.+|+||||+||..|+.++|++|+++|+|+|.+|.+|+||||+||+.|+
T Consensus         6 ~~~t~Lh~Aa~~g~~~~v~~Ll~~gadin~~d~~g~TpLh~A~~~g~~~iv~~Ll~~ga~vn~~d~~g~TpLh~Aa~~g~   85 (136)
T d4a63b1           6 NPLALLLDSSLEGEFDLVQRIIYEVDDPSLPNDEGITALHNAVCAGHTEIVKFLVQFGVNVNAADSDGWTPLHCAASCNN   85 (136)
T ss_pred             ChhHHHHHHHHhCCHHHHHHHHHcCCCCCCCCCCCCcHHHHHHHcCChhHhhhhhhcCCCcCCCCCCCCcchhhHHHcCC


Q ss_pred             HHHHHHHHHCCCCCCCCCCC-CCCHHHHH--HHcCCHHHHHhh
Q d1ot8a_         169 YEASKALLDNFANREITDHM-DRLPRDVA--SERLHHDIVRLL  208 (209)
Q Consensus       169 ~~~v~~Ll~~ga~~~~~d~~-g~tpL~~A--~~~g~~~vv~~L  208 (209)
                      .++|++|+++||+++.++.. |+||+++|  +++||.+||++|
T Consensus        86 ~~iv~~Ll~~ga~~~~~~~~~~~~~~~l~~a~~~g~~~i~~~L  128 (136)
T d4a63b1          86 VQVCKFLVESGAAVFAMTYSDMQTAADKCEEMEEGYTQCSQFL  128 (136)
T ss_pred             HHHHHHHHHCCCCCccCCCCCCCcHHHHHHHHHcChHHHHHHH


No 87 
>d2l6ba1 d.211.1.0 (A:4-108) automated matches {Escherichia coli [TaxId: 562]}
Probab=100.00  E-value=1e-35  Score=217.74  Aligned_cols=102  Identities=39%  Similarity=0.548  Sum_probs=0.0

Q ss_pred             CCCCCCHHHHHHHcCCHHHHHHHHHcCCccCcCCCCCCCchhHhhHHhhhhhhhhhHhhcccccccccccCChhHHHHHH
Q d1ot8a_          20 DKTGETSLHLAARFARADAAKRLLDAGADANSQDNTGRTPLHAAVAADAMGVFQILLRNRATNLNARMHDGTTPLILAAR   99 (209)
Q Consensus        20 d~~G~T~Lh~Aa~~g~~~~v~~Ll~~Gadvn~~d~~g~TpLh~A~~~~~~~iv~~Ll~~~~~d~~~~~~~g~TpL~~A~~   99 (209)
                      |++|+||||+||++|+.++|++||++|+|+|.+|..|+||||+|+.+|+.++|++||+.++ +++.+|.+|+||||+|++
T Consensus         3 ~~~G~TpL~~Aa~~g~~~iv~~Ll~~Gadin~~d~~g~T~L~~Aa~~g~~~iv~~Ll~~ga-di~~~d~~g~TpL~~Aa~   81 (105)
T d2l6ba1           3 SKDGNTPLHNAAKNGHAEEVKKLLSKGADVNARSKDGNTPLHLAAKNGHAEIVKLLLAKGA-DVNARSKDGNTPEHLAKK   81 (105)
T ss_pred             CCCCCCHHHHHHHcCCHHHHHHHHHcCCcccccccCCCCchhhchhcCcHHHHHHHHhcCC-CcccccCCCCCHHHHHHH


Q ss_pred             HHHhccccccccCcCccccccccc
Q d1ot8a_         100 LAIEGMVEDLITADADINAADNSG  123 (209)
Q Consensus       100 ~g~~~~v~~Ll~~gadvn~~d~~g  123 (209)
                      +|+.++|++||++|||||.+| +|
T Consensus        82 ~g~~~iv~~LL~~gAdvn~kd-~~  104 (105)
T d2l6ba1          82 NGHHEIVKLLDAKGADVNARS-WG  104 (105)
T ss_pred             cCCHHHHHHHHHCCCCCCCCC-CC


No 88 
>d4a63b1 d.211.1.1 (B:920-1055) automated matches {Human (Homo sapiens) [TaxId: 9606]}
Probab=100.00  E-value=2.7e-35  Score=224.71  Aligned_cols=127  Identities=24%  Similarity=0.188  Sum_probs=0.0

Q ss_pred             CCCCHHHHHHHcCCHHHHHHHHHcCCccCcCCCCCCCchhHhhHHhhhhhhhhhHhhcccccccccccCChhHHHHHHHH
Q d1ot8a_          22 TGETSLHLAARFARADAAKRLLDAGADANSQDNTGRTPLHAAVAADAMGVFQILLRNRATNLNARMHDGTTPLILAARLA  101 (209)
Q Consensus        22 ~G~T~Lh~Aa~~g~~~~v~~Ll~~Gadvn~~d~~g~TpLh~A~~~~~~~iv~~Ll~~~~~d~~~~~~~g~TpL~~A~~~g  101 (209)
                      ++.||||+||+.|+.++|++|++.|+|+|.+|.+|+||||+|+.+|+.+||++|++.++ ++|.+|.+|+||||+|++.|
T Consensus         6 ~~~t~Lh~Aa~~g~~~~v~~Ll~~gadin~~d~~g~TpLh~A~~~g~~~iv~~Ll~~ga-~vn~~d~~g~TpLh~Aa~~g   84 (136)
T d4a63b1           6 NPLALLLDSSLEGEFDLVQRIIYEVDDPSLPNDEGITALHNAVCAGHTEIVKFLVQFGV-NVNAADSDGWTPLHCAASCN   84 (136)
T ss_pred             ChhHHHHHHHHhCCHHHHHHHHHcCCCCCCCCCCCCcHHHHHHHcCChhHhhhhhhcCC-CcCCCCCCCCcchhhHHHcC


Q ss_pred             HhccccccccCcCcccccccc-chhHHHHH--HHhcchhHHHHHhHHhccc
Q d1ot8a_         102 IEGMVEDLITADADINAADNS-GKTALHWA--AAVNNTEAVNILLMHHANR  149 (209)
Q Consensus       102 ~~~~v~~Ll~~gadvn~~d~~-g~T~Lh~A--a~~g~~~iv~~Ll~~ga~~  149 (209)
                      +.++|++|+++|++++..+.. |.||+++|  +.+|+.+++++|++.+.+.
T Consensus        85 ~~~iv~~Ll~~ga~~~~~~~~~~~~~~~l~~a~~~g~~~i~~~L~~~~~kl  135 (136)
T d4a63b1          85 NVQVCKFLVESGAAVFAMTYSDMQTAADKCEEMEEGYTQCSQFLYGVQEKM  135 (136)
T ss_pred             CHHHHHHHHHCCCCCccCCCCCCCcHHHHHHHHHcChHHHHHHHHHhhhhc


No 89 
>d5d66a1 d.211.1.0 (A:41-136) automated matches {Acinetobacter baumannii [TaxId: 509173]}
Probab=99.96  E-value=2e-34  Score=207.59  Aligned_cols=95  Identities=26%  Similarity=0.345  Sum_probs=0.0

Q ss_pred             ChhHHHHHHHHHhccccccccCcCccccccccchhHHHHHHHhcchhHHHHHhHHhcccccccccCCCchhhhcccccHH
Q d1ot8a_          91 TTPLILAARLAIEGMVEDLITADADINAADNSGKTALHWAAAVNNTEAVNILLMHHANRDAQDDKDETPLFLAAREGSYE  170 (209)
Q Consensus        91 ~TpL~~A~~~g~~~~v~~Ll~~gadvn~~d~~g~T~Lh~Aa~~g~~~iv~~Ll~~ga~~n~~d~~g~TpLh~A~~~g~~~  170 (209)
                      +||||+|++.|+.++|++||++|+++|.+|.+|+||||+|++.|+.+++++||++|||+|.+|.+|+||||+|+++|+.+
T Consensus         2 ~TPLh~Aa~~g~~~~v~~Ll~~ga~vn~~d~~g~TpL~~A~~~g~~~~v~~Ll~~GAdvn~~d~~g~tpL~~Aa~~g~~~   81 (96)
T d5d66a1           2 EYPLHMAAANDDIQLIKHILSQKTLIDARDETGSTALMVATRANNIHAAHMLIEAGADVNAKDNIQDSPYLYAGAQGYLK   81 (96)
T ss_pred             CcHHHHHHHCCCHHHHHHHHHCCCcccccCCCcCcHHHHHHHHCchHHHHHHHHcCCCCCccCccccHHHHHHHHcCCHH


Q ss_pred             HHHHHHHCCCCCCCC
Q d1ot8a_         171 ASKALLDNFANREIT  185 (209)
Q Consensus       171 ~v~~Ll~~ga~~~~~  185 (209)
                      +|++||++|||+|.+
T Consensus        82 iv~~Ll~~GAdvnaT   96 (96)
T d5d66a1          82 ILRMTLMHGADLKST   96 (96)
T ss_pred             HHHHHHHCCCCCCCC


No 90 
>d2b0oe2 d.211.1.0 (E:545-687) automated matches {Human (Homo sapiens) [TaxId: 9606]}
Probab=99.95  E-value=1.1e-33  Score=217.55  Aligned_cols=131  Identities=24%  Similarity=0.240  Sum_probs=0.0

Q ss_pred             HHHHHHcCCHHHHHHHHHcCCccCcC------CCCCCCchhHhhHHhhhhhhhhhHhhcccccccccccCChhHHHHHHH
Q d1ot8a_          27 LHLAARFARADAAKRLLDAGADANSQ------DNTGRTPLHAAVAADAMGVFQILLRNRATNLNARMHDGTTPLILAARL  100 (209)
Q Consensus        27 Lh~Aa~~g~~~~v~~Ll~~Gadvn~~------d~~g~TpLh~A~~~~~~~iv~~Ll~~~~~d~~~~~~~g~TpL~~A~~~  100 (209)
                      ||.|++.|+.+.+..++..|+|++..      +..|+||||+|++.++                               .
T Consensus         7 L~~Av~~~d~~~l~~~l~~g~d~~~~~~~~~~~~~~~t~Lh~A~~~~~-------------------------------~   55 (143)
T d2b0oe2           7 LWTAICNRDLLSVLEAFANGQDFGQPLPGPDAQAPEELVLHLAVKVAN-------------------------------Q   55 (143)
T ss_pred             HHHHHHCCCHHHHHHHHHCCCCCCCCCCCCCCCCCCccHHHHHHHHhc-------------------------------c


Q ss_pred             HHhccccccccCcCccccccccchhHHHHHHHhcchhHHHHHhHHhcccccccccCCCchhhhcccccHHHHHHHHHCCC
Q d1ot8a_         101 AIEGMVEDLITADADINAADNSGKTALHWAAAVNNTEAVNILLMHHANRDAQDDKDETPLFLAAREGSYEASKALLDNFA  180 (209)
Q Consensus       101 g~~~~v~~Ll~~gadvn~~d~~g~T~Lh~Aa~~g~~~iv~~Ll~~ga~~n~~d~~g~TpLh~A~~~g~~~~v~~Ll~~ga  180 (209)
                      +..++|++||++|+++|.+|.+|+||||+||+.|+.++|++||++||++|.+|.+|+||||+|++.|+.+++++|++.++
T Consensus        56 ~~l~iv~~Ll~~ga~vn~~d~~G~TpLH~Aa~~g~~~~v~~LL~~gA~v~~~d~~G~TpL~~A~~~~~~~~~~lL~~a~~  135 (143)
T d2b0oe2          56 ASLPLVDFIIQNGGHLDAKAADGNTALHYAALYNQPDCLKLLLKGRALVGTVNEAGETALDIARKKHHKECEELLEQAQA  135 (143)
T ss_pred             CcHHHHHHHHHcCCCccccCCCCCchHhHhHhhcChHHHHHHHhCCCCCCCCCCCCCCHHHHHHHcCCHHHHHHHHHCcC


Q ss_pred             CCCCCCCCCCCHHH
Q d1ot8a_         181 NREITDHMDRLPRD  194 (209)
Q Consensus       181 ~~~~~d~~g~tpL~  194 (209)
                      +      .+.+|+|
T Consensus       136 ~------~~~~~~H  143 (143)
T d2b0oe2         136 G------TFAFPLH  143 (143)
T ss_pred             C------CCCCCCC


No 91 
>d5d66a2 d.211.1.0 (A:137-236) automated matches {Acinetobacter baumannii [TaxId: 509173]}
Probab=99.95  E-value=1.7e-33  Score=204.21  Aligned_cols=99  Identities=29%  Similarity=0.369  Sum_probs=0.0

Q ss_pred             CCCCCCHHHHHHHcCCHHHHHHHHHcCCccCcCCCCCCCchhHhhHHhhhhhhhhhHhhcccccccccccCChhHHHHHH
Q d1ot8a_          20 DKTGETSLHLAARFARADAAKRLLDAGADANSQDNTGRTPLHAAVAADAMGVFQILLRNRATNLNARMHDGTTPLILAAR   99 (209)
Q Consensus        20 d~~G~T~Lh~Aa~~g~~~~v~~Ll~~Gadvn~~d~~g~TpLh~A~~~~~~~iv~~Ll~~~~~d~~~~~~~g~TpL~~A~~   99 (209)
                      |++|+||||+||++|+.++|++||++|+|+|.+|..|+||||+|+..|+                             ++
T Consensus         1 d~~G~TpL~~Aa~~g~~~~v~~Ll~~Gad~n~~d~~g~T~L~~A~~~g~-----------------------------~~   51 (100)
T d5d66a2           1 NRYGGTALIPAAERGHVETVRTLIAAGVNVNHVNNLGWTALLEAIILGN-----------------------------GK   51 (100)
T ss_pred             CCCCCCcHHHHHHcCCHHHHHHHHHcCCcccccccccchHHHHHHHHcC-----------------------------CC


Q ss_pred             HHHhccccccccCcCccccccccchhHHHHHHHhcchhHHHHHhHHhc
Q d1ot8a_         100 LAIEGMVEDLITADADINAADNSGKTALHWAAAVNNTEAVNILLMHHA  147 (209)
Q Consensus       100 ~g~~~~v~~Ll~~gadvn~~d~~g~T~Lh~Aa~~g~~~iv~~Ll~~ga  147 (209)
                      .++.++|++||++|+|+|.+|.+|+||||+|+++|+.+++++||++||
T Consensus        52 ~~~~~iv~~Ll~~gadvn~~d~~g~TpL~~Aa~~g~~~iv~~Ll~~GA   99 (100)
T d5d66a2          52 SNYQQIVALLLKAGANPNLADKDGITPLQHARTRGYREIEKLLLVAGA   99 (100)
T ss_pred             CChHHHHHHHHHCCCCCCcCCcccchHHHHHHHcCCHHHHHHHHHCCC


No 92 
>d5d66a2 d.211.1.0 (A:137-236) automated matches {Acinetobacter baumannii [TaxId: 509173]}
Probab=99.95  E-value=3e-33  Score=202.86  Aligned_cols=94  Identities=36%  Similarity=0.304  Sum_probs=0.0

Q ss_pred             cccCChhHHHHHHHHHhccccccccCcCccccccccchhHHHHHH-----HhcchhHHHHHhHHhcccccccccCCCchh
Q d1ot8a_          87 MHDGTTPLILAARLAIEGMVEDLITADADINAADNSGKTALHWAA-----AVNNTEAVNILLMHHANRDAQDDKDETPLF  161 (209)
Q Consensus        87 ~~~g~TpL~~A~~~g~~~~v~~Ll~~gadvn~~d~~g~T~Lh~Aa-----~~g~~~iv~~Ll~~ga~~n~~d~~g~TpLh  161 (209)
                      |++|+||||+|+.+|+.++|++||++|+|+|.+|..|+||||+|+     ..++.++|++||++|+|+|.+|.+|+||||
T Consensus         1 d~~G~TpL~~Aa~~g~~~~v~~Ll~~Gad~n~~d~~g~T~L~~A~~~g~~~~~~~~iv~~Ll~~gadvn~~d~~g~TpL~   80 (100)
T d5d66a2           1 NRYGGTALIPAAERGHVETVRTLIAAGVNVNHVNNLGWTALLEAIILGNGKSNYQQIVALLLKAGANPNLADKDGITPLQ   80 (100)
T ss_pred             CCCCCCcHHHHHHcCCHHHHHHHHHcCCcccccccccchHHHHHHHHcCCCCChHHHHHHHHHCCCCCCcCCcccchHHH


Q ss_pred             hhcccccHHHHHHHHHCCC
Q d1ot8a_         162 LAAREGSYEASKALLDNFA  180 (209)
Q Consensus       162 ~A~~~g~~~~v~~Ll~~ga  180 (209)
                      +|+++|+.++|++||++||
T Consensus        81 ~Aa~~g~~~iv~~Ll~~GA   99 (100)
T d5d66a2          81 HARTRGYREIEKLLLVAGA   99 (100)
T ss_pred             HHHHcCCHHHHHHHHHCCC


No 93 
>d5d66a1 d.211.1.0 (A:41-136) automated matches {Acinetobacter baumannii [TaxId: 509173]}
Probab=99.95  E-value=3.2e-33  Score=201.26  Aligned_cols=95  Identities=23%  Similarity=0.318  Sum_probs=0.0

Q ss_pred             CCHHHHHHHcCCHHHHHHHHHcCCccCcCCCCCCCchhHhhHHhhhhhhhhhHhhcccccccccccCChhHHHHHHHHHh
Q d1ot8a_          24 ETSLHLAARFARADAAKRLLDAGADANSQDNTGRTPLHAAVAADAMGVFQILLRNRATNLNARMHDGTTPLILAARLAIE  103 (209)
Q Consensus        24 ~T~Lh~Aa~~g~~~~v~~Ll~~Gadvn~~d~~g~TpLh~A~~~~~~~iv~~Ll~~~~~d~~~~~~~g~TpL~~A~~~g~~  103 (209)
                      +||||+||++|+.++|++||++|+++|.+|..|+||||+|+++|+.++|++||++++ |+|.+|..|+||||+|++.|+.
T Consensus         2 ~TPLh~Aa~~g~~~~v~~Ll~~ga~vn~~d~~g~TpL~~A~~~g~~~~v~~Ll~~GA-dvn~~d~~g~tpL~~Aa~~g~~   80 (96)
T d5d66a1           2 EYPLHMAAANDDIQLIKHILSQKTLIDARDETGSTALMVATRANNIHAAHMLIEAGA-DVNAKDNIQDSPYLYAGAQGYL   80 (96)
T ss_pred             CcHHHHHHHCCCHHHHHHHHHCCCcccccCCCcCcHHHHHHHHCchHHHHHHHHcCC-CCCccCccccHHHHHHHHcCCH


Q ss_pred             ccccccccCcCccccc
Q d1ot8a_         104 GMVEDLITADADINAA  119 (209)
Q Consensus       104 ~~v~~Ll~~gadvn~~  119 (209)
                      +++++||++|||+|..
T Consensus        81 ~iv~~Ll~~GAdvnaT   96 (96)
T d5d66a1          81 KILRMTLMHGADLKST   96 (96)
T ss_pred             HHHHHHHHCCCCCCCC


No 94 
>d1dcqa1 d.211.1.1 (A:369-522) Pyk2-associated protein beta {Mouse (Mus musculus) [TaxId: 10090]}
Probab=99.94  E-value=8.5e-33  Score=215.21  Aligned_cols=124  Identities=24%  Similarity=0.220  Sum_probs=0.0

Q ss_pred             cccccCChhHHHHHHHHHhccccccccCcCccccc------cccchhHHHHH---HHhcchhHHHHHhHHhccccccccc
Q d1ot8a_          85 ARMHDGTTPLILAARLAIEGMVEDLITADADINAA------DNSGKTALHWA---AAVNNTEAVNILLMHHANRDAQDDK  155 (209)
Q Consensus        85 ~~~~~g~TpL~~A~~~g~~~~v~~Ll~~gadvn~~------d~~g~T~Lh~A---a~~g~~~iv~~Ll~~ga~~n~~d~~  155 (209)
                      +.+....+||+.|++.+....+..++..|+|++..      +..|+||||+|   +..++.++|++|+++|+++|.+|.+
T Consensus         1 ad~~~~~~~L~~Av~~~d~~~l~~~~~~g~d~~~~~~~~~~~~~g~T~LH~A~~~~~~~~l~iv~~Ll~~ga~in~~d~~   80 (154)
T d1dcqa1           1 ADTAAKLHSLCEAVKTRDIFGLLQAYADGVDLTEKIPLANGHEPDETALHLAVRSVDRTSLHIVDFLVQNSGNLDKQTGK   80 (154)
T ss_pred             CChhHHHHHHHHHHHcCCHHHHHHHHHCCCCCCCCCCccCCCCCCCCHHHHHHHccCCCcHHHHHHHHHCCCCCCcCCCC


Q ss_pred             CCCchhhhcccccHHHHHHHHHCCCCCCCCCCCCCCHHHHHHHcCCHHHHHhh
Q d1ot8a_         156 DETPLFLAAREGSYEASKALLDNFANREITDHMDRLPRDVASERLHHDIVRLL  208 (209)
Q Consensus       156 g~TpLh~A~~~g~~~~v~~Ll~~ga~~~~~d~~g~tpL~~A~~~g~~~vv~~L  208 (209)
                      |+||||+||..|+.++|++||+.|||++.+|..|+||||+|+++||.+||++|
T Consensus        81 G~TpLH~Aa~~g~~~~v~~LL~~GA~~~~~n~~G~TpL~~A~~~g~~~~v~lL  133 (154)
T d1dcqa1          81 GSTALHYCCLTDNAECLKLLLRGKASIEIANESGETPLDIAKRLKHEHCEELL  133 (154)
T ss_pred             CCCHHHHhHHhcCHHHHHHHHhCCCCcceecCCCCCHHHHHHHcCCHHHHHHH


No 95 
>d2b0oe2 d.211.1.0 (E:545-687) automated matches {Human (Homo sapiens) [TaxId: 9606]}
Probab=99.94  E-value=1.2e-32  Score=211.71  Aligned_cols=116  Identities=21%  Similarity=0.178  Sum_probs=0.0

Q ss_pred             HHHHHHHHHhccccccccCcCccccc------cccchhHHHHH---HHhcchhHHHHHhHHhcccccccccCCCchhhhc
Q d1ot8a_          94 LILAARLAIEGMVEDLITADADINAA------DNSGKTALHWA---AAVNNTEAVNILLMHHANRDAQDDKDETPLFLAA  164 (209)
Q Consensus        94 L~~A~~~g~~~~v~~Ll~~gadvn~~------d~~g~T~Lh~A---a~~g~~~iv~~Ll~~ga~~n~~d~~g~TpLh~A~  164 (209)
                      ||.|++.|..+.+..++..|+|++..      +..|.||||+|   +..++.++|++||++|+++|.+|.+|+||||+||
T Consensus         7 L~~Av~~~d~~~l~~~l~~g~d~~~~~~~~~~~~~~~t~Lh~A~~~~~~~~l~iv~~Ll~~ga~vn~~d~~G~TpLH~Aa   86 (143)
T d2b0oe2           7 LWTAICNRDLLSVLEAFANGQDFGQPLPGPDAQAPEELVLHLAVKVANQASLPLVDFIIQNGGHLDAKAADGNTALHYAA   86 (143)
T ss_pred             HHHHHHCCCHHHHHHHHHCCCCCCCCCCCCCCCCCCccHHHHHHHHhccCcHHHHHHHHHcCCCccccCCCCCchHhHhH


Q ss_pred             ccccHHHHHHHHHCCCCCCCCCCCCCCHHHHHHHcCCHHHHHhhC
Q d1ot8a_         165 REGSYEASKALLDNFANREITDHMDRLPRDVASERLHHDIVRLLD  209 (209)
Q Consensus       165 ~~g~~~~v~~Ll~~ga~~~~~d~~g~tpL~~A~~~g~~~vv~~L~  209 (209)
                      +.|+.++|++||++|||++.+|+.|+||||+|+++||.+||++|.
T Consensus        87 ~~g~~~~v~~LL~~gA~v~~~d~~G~TpL~~A~~~~~~~~~~lL~  131 (143)
T d2b0oe2          87 LYNQPDCLKLLLKGRALVGTVNEAGETALDIARKKHHKECEELLE  131 (143)
T ss_pred             hhcChHHHHHHHhCCCCCCCCCCCCCCHHHHHHHcCCHHHHHHHH


No 96 
>d1dcqa1 d.211.1.1 (A:369-522) Pyk2-associated protein beta {Mouse (Mus musculus) [TaxId: 10090]}
Probab=99.94  E-value=5.9e-32  Score=210.46  Aligned_cols=128  Identities=21%  Similarity=0.277  Sum_probs=0.0

Q ss_pred             CCCCCCchhHhhHHhhhhhhhhhHhhcccccccc------cccCChhHHHH---HHHHHhccccccccCcCccccccccc
Q d1ot8a_          53 DNTGRTPLHAAVAADAMGVFQILLRNRATNLNAR------MHDGTTPLILA---ARLAIEGMVEDLITADADINAADNSG  123 (209)
Q Consensus        53 d~~g~TpLh~A~~~~~~~iv~~Ll~~~~~d~~~~------~~~g~TpL~~A---~~~g~~~~v~~Ll~~gadvn~~d~~g  123 (209)
                      +....+|||.|+++++...+..++..+. |++..      +..|+||||+|   +..+..++|++|+++|+++|.+|.+|
T Consensus         3 ~~~~~~~L~~Av~~~d~~~l~~~~~~g~-d~~~~~~~~~~~~~g~T~LH~A~~~~~~~~l~iv~~Ll~~ga~in~~d~~G   81 (154)
T d1dcqa1           3 TAAKLHSLCEAVKTRDIFGLLQAYADGV-DLTEKIPLANGHEPDETALHLAVRSVDRTSLHIVDFLVQNSGNLDKQTGKG   81 (154)
T ss_pred             hhHHHHHHHHHHHcCCHHHHHHHHHCCC-CCCCCCCccCCCCCCCCHHHHHHHccCCCcHHHHHHHHHCCCCCCcCCCCC


Q ss_pred             hhHHHHHHHhcchhHHHHHhHHhcccccccccCCCchhhhcccccHHHHHHHHHCCCC
Q d1ot8a_         124 KTALHWAAAVNNTEAVNILLMHHANRDAQDDKDETPLFLAAREGSYEASKALLDNFAN  181 (209)
Q Consensus       124 ~T~Lh~Aa~~g~~~iv~~Ll~~ga~~n~~d~~g~TpLh~A~~~g~~~~v~~Ll~~ga~  181 (209)
                      +||||+||..|+.+++++||+.|||++.+|.+|+||||+|++.|+.+||++|++.+++
T Consensus        82 ~TpLH~Aa~~g~~~~v~~LL~~GA~~~~~n~~G~TpL~~A~~~g~~~~v~lL~~a~~~  139 (154)
T d1dcqa1          82 STALHYCCLTDNAECLKLLLRGKASIEIANESGETPLDIAKRLKHEHCEELLTQALSG  139 (154)
T ss_pred             CCHHHHhHHhcCHHHHHHHHhCCCCcceecCCCCCHHHHHHHcCCHHHHHHHHHHHcC


No 97 
>d3hraa2 d.211.1.0 (A:103-201) automated matches {Enterococcus faecalis [TaxId: 1351]}
Probab=99.94  E-value=8e-32  Score=194.97  Aligned_cols=89  Identities=28%  Similarity=0.297  Sum_probs=0.0

Q ss_pred             cccchhHHHHHHHhcchhHHHHHhHHh-cccccccccCCCchhhhccccc-----HHHHHHHHHCCCCCCCCCCCCCCHH
Q d1ot8a_         120 DNSGKTALHWAAAVNNTEAVNILLMHH-ANRDAQDDKDETPLFLAAREGS-----YEASKALLDNFANREITDHMDRLPR  193 (209)
Q Consensus       120 d~~g~T~Lh~Aa~~g~~~iv~~Ll~~g-a~~n~~d~~g~TpLh~A~~~g~-----~~~v~~Ll~~ga~~~~~d~~g~tpL  193 (209)
                      |++|+||||+||.+|+.++|++||++| +++|.+|.+|+||||+||..|+     .+||++||++|||++.+|.+|+|||
T Consensus         1 d~~G~T~L~~Aa~~G~~~~v~~Ll~~g~~~vn~~d~~g~TpL~~A~~~~~~~~~~~~iv~~Ll~~gAd~~~~d~~g~TpL   80 (99)
T d3hraa2           1 NRYGGNALIPAAEKGHIDNVKLLLEDGREDIDFQNDFGYTALIEAVGLREGNQLYQDIVKLLMENGADQSIKDNSGRTAM   80 (99)
T ss_pred             CCCCCChHHHHHHcCCHHHHHHHHHcCCcccccccccchHHHHHHHhcCCCcchHHHHHHHHHhcCCcccccCCCCCCHH


Q ss_pred             HHHHHcCCHHHHHhh
Q d1ot8a_         194 DVASERLHHDIVRLL  208 (209)
Q Consensus       194 ~~A~~~g~~~vv~~L  208 (209)
                      |+|+++||.+||++|
T Consensus        81 ~~A~~~g~~~iv~lL   95 (99)
T d3hraa2          81 DYANQKGYTEISKIL   95 (99)
T ss_pred             HHHHHcCCHHHHHHH


No 98 
>d3hraa2 d.211.1.0 (A:103-201) automated matches {Enterococcus faecalis [TaxId: 1351]}
Probab=99.93  E-value=1.3e-31  Score=193.81  Aligned_cols=92  Identities=27%  Similarity=0.295  Sum_probs=0.0

Q ss_pred             cccCChhHHHHHHHHHhccccccccCc-CccccccccchhHHHHHHHhcc-----hhHHHHHhHHhcccccccccCCCch
Q d1ot8a_          87 MHDGTTPLILAARLAIEGMVEDLITAD-ADINAADNSGKTALHWAAAVNN-----TEAVNILLMHHANRDAQDDKDETPL  160 (209)
Q Consensus        87 ~~~g~TpL~~A~~~g~~~~v~~Ll~~g-advn~~d~~g~T~Lh~Aa~~g~-----~~iv~~Ll~~ga~~n~~d~~g~TpL  160 (209)
                      |++|+||||+||++|+.++|++||++| +++|.+|.+|+||||+||..|+     .+||++||++|||+|.+|.+|+|||
T Consensus         1 d~~G~T~L~~Aa~~G~~~~v~~Ll~~g~~~vn~~d~~g~TpL~~A~~~~~~~~~~~~iv~~Ll~~gAd~~~~d~~g~TpL   80 (99)
T d3hraa2           1 NRYGGNALIPAAEKGHIDNVKLLLEDGREDIDFQNDFGYTALIEAVGLREGNQLYQDIVKLLMENGADQSIKDNSGRTAM   80 (99)
T ss_pred             CCCCCChHHHHHHcCCHHHHHHHHHcCCcccccccccchHHHHHHHhcCCCcchHHHHHHHHHhcCCcccccCCCCCCHH


Q ss_pred             hhhcccccHHHHHHHHHC
Q d1ot8a_         161 FLAAREGSYEASKALLDN  178 (209)
Q Consensus       161 h~A~~~g~~~~v~~Ll~~  178 (209)
                      |+|+++|+.++|++|+++
T Consensus        81 ~~A~~~g~~~iv~lLle~   98 (99)
T d3hraa2          81 DYANQKGYTEISKILAQY   98 (99)
T ss_pred             HHHHHcCCHHHHHHHHHh


No 99 
>d3deoa2 d.211.1.1 (A:130-218) automated matches {Thale cress (Arabidopsis thaliana) [TaxId: 3702]}
Probab=99.92  E-value=1.8e-30  Score=184.27  Aligned_cols=88  Identities=34%  Similarity=0.384  Sum_probs=0.0

Q ss_pred             hhHHHHHHHHHhccccccccCcCccccccccchhHHHHHHHhcchhHHHHHhHHhccccccc-ccCCCchhhhcccccHH
Q d1ot8a_          92 TPLILAARLAIEGMVEDLITADADINAADNSGKTALHWAAAVNNTEAVNILLMHHANRDAQD-DKDETPLFLAAREGSYE  170 (209)
Q Consensus        92 TpL~~A~~~g~~~~v~~Ll~~gadvn~~d~~g~T~Lh~Aa~~g~~~iv~~Ll~~ga~~n~~d-~~g~TpLh~A~~~g~~~  170 (209)
                      ||||+|+++|+.+++++|++ |++++.+|.+|+||||+||+.|+.+++++||++|+|+|.+| ..|+||||+|+++|+.+
T Consensus         1 TpLh~Aa~~g~~~~v~~Ll~-~~~i~~~d~~g~T~L~~A~~~g~~~iv~~Ll~~ga~~~~~~~~~g~TpL~~A~~~g~~~   79 (89)
T d3deoa2           1 TPWWTAARKADEQALSQLLE-DRDVDAVDENGRTALLFVAGLGSDKCVRLLAEAGADLDHRDMRGGLTALHMAAGYVRPE   79 (89)
T ss_pred             CHHHHHHHhCCHHHHHHHHc-CCCCCCCCCCCCCHHHHhHHhccHHHHHHHHHhCCcHhcccccCcccHHHHHHHCCCHH


Q ss_pred             HHHHHHHCCC
Q d1ot8a_         171 ASKALLDNFA  180 (209)
Q Consensus       171 ~v~~Ll~~ga  180 (209)
                      +|++||++||
T Consensus        80 iv~~LL~~GA   89 (89)
T d3deoa2          80 VVEALVELGA   89 (89)
T ss_pred             HHHHHHHCCC


No 100
>d3deoa2 d.211.1.1 (A:130-218) automated matches {Thale cress (Arabidopsis thaliana) [TaxId: 3702]}
Probab=99.90  E-value=7.2e-29  Score=175.93  Aligned_cols=88  Identities=32%  Similarity=0.368  Sum_probs=0.0

Q ss_pred             CchhHhhHHhhhhhhhhhHhhcccccccccccCChhHHHHHHHHHhccccccccCcCcccccc-ccchhHHHHHHHhcch
Q d1ot8a_          58 TPLHAAVAADAMGVFQILLRNRATNLNARMHDGTTPLILAARLAIEGMVEDLITADADINAAD-NSGKTALHWAAAVNNT  136 (209)
Q Consensus        58 TpLh~A~~~~~~~iv~~Ll~~~~~d~~~~~~~g~TpL~~A~~~g~~~~v~~Ll~~gadvn~~d-~~g~T~Lh~Aa~~g~~  136 (209)
                      ||||+|+++|+.++|++|++  +.++|.+|.+|+||||+|++.|+.+++++||++|+|+|.+| .+|+||||+|+.+|+.
T Consensus         1 TpLh~Aa~~g~~~~v~~Ll~--~~~i~~~d~~g~T~L~~A~~~g~~~iv~~Ll~~ga~~~~~~~~~g~TpL~~A~~~g~~   78 (89)
T d3deoa2           1 TPWWTAARKADEQALSQLLE--DRDVDAVDENGRTALLFVAGLGSDKCVRLLAEAGADLDHRDMRGGLTALHMAAGYVRP   78 (89)
T ss_pred             CHHHHHHHhCCHHHHHHHHc--CCCCCCCCCCCCCHHHHhHHhccHHHHHHHHHhCCcHhcccccCcccHHHHHHHCCCH


Q ss_pred             hHHHHHhHHhc
Q d1ot8a_         137 EAVNILLMHHA  147 (209)
Q Consensus       137 ~iv~~Ll~~ga  147 (209)
                      +++++||++||
T Consensus        79 ~iv~~LL~~GA   89 (89)
T d3deoa2          79 EVVEALVELGA   89 (89)
T ss_pred             HHHHHHHHCCC


No 101
>d2ajaa1 a.118.24.1 (A:3-348) Hypothetical protein LPG2416 {Legionella pneumophila [TaxId: 446]}
Probab=99.89  E-value=1.5e-28  Score=212.90  Aligned_cols=191  Identities=14%  Similarity=0.017  Sum_probs=0.0

Q ss_pred             cCCCCCCCHHHHHHHcCCHHHHHHHHHcCCccCc---CCCCCCCchhHhhHHhhhhhhhhhHhhcc-cccccccccCChh
Q d1ot8a_          18 TMDKTGETSLHLAARFARADAAKRLLDAGADANS---QDNTGRTPLHAAVAADAMGVFQILLRNRA-TNLNARMHDGTTP   93 (209)
Q Consensus        18 ~~d~~G~T~Lh~Aa~~g~~~~v~~Ll~~Gadvn~---~d~~g~TpLh~A~~~~~~~iv~~Ll~~~~-~d~~~~~~~g~Tp   93 (209)
                      +.+..++|+++.||..|+.+++++|.........   .+.+++||||+|+++||.+||++|++.++ ...+..+.+|+||
T Consensus        85 ~~~~~~~~~~~~aa~~G~~~~~~~L~~~~~~~~~~~~~~~~~~~a~~~Aa~~Ghl~vvk~L~~~~~~~~~~~~~~~~~t~  164 (346)
T d2ajaa1          85 KKGIKSEVICFVAAITGCSSALDTLCLLLTSDEIVKVIQAENYQAFRLAAENGHLHVLNRLCELAPTEIMAMIQAENYHA  164 (346)
T ss_pred             HCCCCHHHHHHHHHHhCChHHHHHHHHhcChHHHHHHHHccchHHHHHHHHcCCHHHHHHHHHHCCHHHHHHHHcCCcHH


Q ss_pred             HHHHHHHHHhccccccccCcCccccc--cccchhHHHHHH-HhcchhHHHHHhHHhcccccccccCCCchhhhc------
Q d1ot8a_          94 LILAARLAIEGMVEDLITADADINAA--DNSGKTALHWAA-AVNNTEAVNILLMHHANRDAQDDKDETPLFLAA------  164 (209)
Q Consensus        94 L~~A~~~g~~~~v~~Ll~~gadvn~~--d~~g~T~Lh~Aa-~~g~~~iv~~Ll~~ga~~n~~d~~g~TpLh~A~------  164 (209)
                      ||+||.+|+.++|++|+++|++....  +.+|.||||+|+ .+||.+++++|+++|++++..+..+.+..+..+      
T Consensus       165 l~~Aa~~Gh~~iv~~Ll~~~~~~~~~~~~~~~~~al~~Aa~~~gh~~iv~~Ll~~~~~~~~a~~~~~~~g~~~v~~~~~~  244 (346)
T d2ajaa1         165 FRLAAENGHLHVLNRLCELAPTEATAMIQAENYYAFRWAAVGRGHHNVINFLLDCPVMLAYAEIHEFEYGEKYVNPFIAR  244 (346)
T ss_pred             HHHHHhcCCHHHHHHHHHhCCcHHHhhHhcCCcchhhHHhhcCCCHHHHhHHhcCCcchHHHHHHHHHhCchhHHHHHHH


Q ss_pred             -------------------------------------------ccccHHHHHHH-----HHCCCCCCCCCCCCCCHHHHH
Q d1ot8a_         165 -------------------------------------------REGSYEASKAL-----LDNFANREITDHMDRLPRDVA  196 (209)
Q Consensus       165 -------------------------------------------~~g~~~~v~~L-----l~~ga~~~~~d~~g~tpL~~A  196 (209)
                                                                 ..+..+.+++|     ++..++.+..+..|.||||+|
T Consensus       245 ~~~~l~~~~~~~~~~~~~~~~~~~~~~~~~~~~~~~~~li~~~~~~~~~~l~~ll~i~~vk~l~~~~~~~~~~nt~LhlA  324 (346)
T d2ajaa1         245 HVNRLKEMHDAFKLSNPDGVFDLVTKSECLQGFYMLRNLIRRNDEVLLDDIRFLLSIPGIKALAPTATIPGDANELLRLA  324 (346)
T ss_pred             HHHHHHHHHHHHHhcCCCceeeccccccHHHHHHHHHHHHHcCChhHHHHHHHHhChHHHHHhcCCCCCCCCcCHHHHHH


Q ss_pred             HHcCCHHHHHhh
Q d1ot8a_         197 SERLHHDIVRLL  208 (209)
Q Consensus       197 ~~~g~~~vv~~L  208 (209)
                      +++||.++|++|
T Consensus       325 ~~~Gn~~iv~lL  336 (346)
T d2ajaa1         325 LRLGNQGACALL  336 (346)
T ss_pred             HHhCCHHHHHHH


No 102
>d3hraa1 d.211.1.0 (A:3-102) automated matches {Enterococcus faecalis [TaxId: 1351]}
Probab=99.88  E-value=1.2e-27  Score=173.15  Aligned_cols=96  Identities=20%  Similarity=0.266  Sum_probs=0.0

Q ss_pred             cCChhHHHHHHHHHhccccccc-cCcCccccccccchhHHHHHHHhcchhHHHHHhHHhcccccccccCCCchhhhcccc
Q d1ot8a_          89 DGTTPLILAARLAIEGMVEDLI-TADADINAADNSGKTALHWAAAVNNTEAVNILLMHHANRDAQDDKDETPLFLAAREG  167 (209)
Q Consensus        89 ~g~TpL~~A~~~g~~~~v~~Ll-~~gadvn~~d~~g~T~Lh~Aa~~g~~~iv~~Ll~~ga~~n~~d~~g~TpLh~A~~~g  167 (209)
                      .+.++|+.||..|..+.|+.|| +.|+++|.+|..|+||||+||..|+.++|++||++|+|+|.+|..|+||||+|+++|
T Consensus         2 y~~~aLl~aa~~~~~~~v~~lL~~~~~~v~~~d~~g~TpLh~A~~~g~~~~v~~Ll~~gadvn~~d~~g~tpL~~A~~~g   81 (100)
T d3hraa1           2 YEVGALLEAANQRDTKKVKEILQDTTYQVDEVDTEGNTPLNIAVHNNDIEIAKALIDRGADINLQNSISDSPYLYAGAQG   81 (100)
T ss_pred             CchhHHHHHHHcCCHHHHHHHHHhcCCCCCCCCCCCCCHHHHHHHCCCHHHHHHHHHCCCCCCCCCCCCCCHHHHHHHCC


Q ss_pred             cHHHHHHHHHCC-CCCCC
Q d1ot8a_         168 SYEASKALLDNF-ANREI  184 (209)
Q Consensus       168 ~~~~v~~Ll~~g-a~~~~  184 (209)
                      +.++|++||++| +|+|.
T Consensus        82 ~~~iv~~LL~~g~~d~nk   99 (100)
T d3hraa1          82 RTEILAYMLKHATPDLNK   99 (100)
T ss_pred             CHHHHHHHHHhCCCCccc


No 103
>d3hraa1 d.211.1.0 (A:3-102) automated matches {Enterococcus faecalis [TaxId: 1351]}
Probab=99.87  E-value=3.4e-27  Score=170.83  Aligned_cols=98  Identities=20%  Similarity=0.249  Sum_probs=0.0

Q ss_pred             CCCCCchhHhhHHhhhhhhhhhHhhcccccccccccCChhHHHHHHHHHhccccccccCcCccccccccchhHHHHHHHh
Q d1ot8a_          54 NTGRTPLHAAVAADAMGVFQILLRNRATNLNARMHDGTTPLILAARLAIEGMVEDLITADADINAADNSGKTALHWAAAV  133 (209)
Q Consensus        54 ~~g~TpLh~A~~~~~~~iv~~Ll~~~~~d~~~~~~~g~TpL~~A~~~g~~~~v~~Ll~~gadvn~~d~~g~T~Lh~Aa~~  133 (209)
                      ..+.++||.|+..|+.+.|+.||..++.++|.+|.+|+||||+|+..|+.++|++||++|+|+|.+|..|+||||+|+++
T Consensus         1 sy~~~aLl~aa~~~~~~~v~~lL~~~~~~v~~~d~~g~TpLh~A~~~g~~~~v~~Ll~~gadvn~~d~~g~tpL~~A~~~   80 (100)
T d3hraa1           1 TYEVGALLEAANQRDTKKVKEILQDTTYQVDEVDTEGNTPLNIAVHNNDIEIAKALIDRGADINLQNSISDSPYLYAGAQ   80 (100)
T ss_pred             CCchhHHHHHHHcCCHHHHHHHHHhcCCCCCCCCCCCCCHHHHHHHCCCHHHHHHHHHCCCCCCCCCCCCCCHHHHHHHC


Q ss_pred             cchhHHHHHhHHh-ccccc
Q d1ot8a_         134 NNTEAVNILLMHH-ANRDA  151 (209)
Q Consensus       134 g~~~iv~~Ll~~g-a~~n~  151 (209)
                      |+.+++++||++| +|+|.
T Consensus        81 g~~~iv~~LL~~g~~d~nk   99 (100)
T d3hraa1          81 GRTEILAYMLKHATPDLNK   99 (100)
T ss_pred             CCHHHHHHHHHhCCCCccc


No 104
>d2ajaa1 a.118.24.1 (A:3-348) Hypothetical protein LPG2416 {Legionella pneumophila [TaxId: 446]}
Probab=99.85  E-value=2e-26  Score=199.51  Aligned_cols=177  Identities=15%  Similarity=0.097  Sum_probs=0.0

Q ss_pred             CHHHHHHH--HHCCCCCCccCCCCCCCHHHHHHHcCCHHHHHHHHHcCCc--cCcCCCCCCCchhHhhHHhhhhhhhhhH
Q d1ot8a_           1 TAQVISDL--LAQGAELNATMDKTGETSLHLAARFARADAAKRLLDAGAD--ANSQDNTGRTPLHAAVAADAMGVFQILL   76 (209)
Q Consensus         1 s~eiv~~L--l~~Ga~vn~~~d~~G~T~Lh~Aa~~g~~~~v~~Ll~~Gad--vn~~d~~g~TpLh~A~~~~~~~iv~~Ll   76 (209)
                      ..+++++|  +....++-...+.+|+||||+||++|+.++|++|+++|++  .+..+.+|+||||+|+++||.+||++|+
T Consensus       102 ~~~~~~~L~~~~~~~~~~~~~~~~~~~a~~~Aa~~Ghl~vvk~L~~~~~~~~~~~~~~~~~t~l~~Aa~~Gh~~iv~~Ll  181 (346)
T d2ajaa1         102 CSSALDTLCLLLTSDEIVKVIQAENYQAFRLAAENGHLHVLNRLCELAPTEIMAMIQAENYHAFRLAAENGHLHVLNRLC  181 (346)
T ss_pred             ChHHHHHHHHhcChHHHHHHHHccchHHHHHHHHcCCHHHHHHHHHHCCHHHHHHHHcCCcHHHHHHHhcCCHHHHHHHH


Q ss_pred             hhcccccccc-cccCChhHHHHH-HHHHhccccccccCcCccccccccchhHHHHHH-----------------------
Q d1ot8a_          77 RNRATNLNAR-MHDGTTPLILAA-RLAIEGMVEDLITADADINAADNSGKTALHWAA-----------------------  131 (209)
Q Consensus        77 ~~~~~d~~~~-~~~g~TpL~~A~-~~g~~~~v~~Ll~~gadvn~~d~~g~T~Lh~Aa-----------------------  131 (209)
                      +.++..+... +.+|.||+++|+ ++|+.+++++|++.|++++..+..+.+..|..+                       
T Consensus       182 ~~~~~~~~~~~~~~~~~al~~Aa~~~gh~~iv~~Ll~~~~~~~~a~~~~~~~g~~~v~~~~~~~~~~l~~~~~~~~~~~~  261 (346)
T d2ajaa1         182 ELAPTEATAMIQAENYYAFRWAAVGRGHHNVINFLLDCPVMLAYAEIHEFEYGEKYVNPFIARHVNRLKEMHDAFKLSNP  261 (346)
T ss_pred             HhCCcHHHhhHhcCCcchhhHHhhcCCCHHHHhHHhcCCcchHHHHHHHHHhCchhHHHHHHHHHHHHHHHHHHHHhcCC


Q ss_pred             --------------------------HhcchhHHHHH-----hHHhcccccccccCCCchhhhcccccHHHHHHHHH
Q d1ot8a_         132 --------------------------AVNNTEAVNIL-----LMHHANRDAQDDKDETPLFLAAREGSYEASKALLD  177 (209)
Q Consensus       132 --------------------------~~g~~~iv~~L-----l~~ga~~n~~d~~g~TpLh~A~~~g~~~~v~~Ll~  177 (209)
                                                ..+..+.+++|     ++..++.+..+..|.||||+||+.|+.++|++||+
T Consensus       262 ~~~~~~~~~~~~~~~~~~~~~li~~~~~~~~~~l~~ll~i~~vk~l~~~~~~~~~~nt~LhlA~~~Gn~~iv~lLLs  338 (346)
T d2ajaa1         262 DGVFDLVTKSECLQGFYMLRNLIRRNDEVLLDDIRFLLSIPGIKALAPTATIPGDANELLRLALRLGNQGACALLLS  338 (346)
T ss_pred             CceeeccccccHHHHHHHHHHHHHcCChhHHHHHHHHhChHHHHHhcCCCCCCCCcCHHHHHHHHhCCHHHHHHHhc


No 105
>d2crna1 a.5.2.1 (A:8-58) Suppressor of T-cell receptor signaling 2 (STS-2) {Human (Homo sapiens) [TaxId: 9606]}
Probab=53.77  E-value=3.9  Score=24.88  Aligned_cols=46  Identities=22%  Similarity=0.302  Sum_probs=0.0

Q ss_pred             CHHHHHHHHHCCCCCCccCCCCCCCHHHHHHHcCCHHHHHHHHHcCCccCc
Q d1ot8a_           1 TAQVISDLLAQGAELNATMDKTGETSLHLAARFARADAAKRLLDAGADANS   51 (209)
Q Consensus         1 s~eiv~~Ll~~Ga~vn~~~d~~G~T~Lh~Aa~~g~~~~v~~Ll~~Gadvn~   51 (209)
                      |+++|+.|++.|...+...     -+|...--.+-..++++|+++.-|++.
T Consensus         2 np~~l~~L~~MGF~~~~a~-----~AL~~t~n~~ve~A~~Wl~~h~~d~~~   47 (51)
T d2crna1           2 SPSLLEPLLAMGFPVHTAL-----KALAATGRKTAEEALAWLHDHCNDPSL   47 (51)
T ss_pred             CHHHHHHHHHCCCCHHHHH-----HHHHHhCCCCHHHHHHHHHHcCCCCCC


No 106
>d4z7ea_ c.94.1.0 (A:) automated matches {Listeria monocytogenes [TaxId: 169963]}
Probab=30.25  E-value=16  Score=28.69  Aligned_cols=38  Identities=8%  Similarity=0.037  Sum_probs=0.0

Q ss_pred             HHHHHHHHHC--CCCCCccCCCCCCCHHHHHHHcCCHHHH
Q d1ot8a_           2 AQVISDLLAQ--GAELNATMDKTGETSLHLAARFARADAA   39 (209)
Q Consensus         2 ~eiv~~Ll~~--Ga~vn~~~d~~G~T~Lh~Aa~~g~~~~v   39 (209)
                      +||++.+|+.  |.+|......-+..+++-|...|+.++.
T Consensus        16 a~i~~~~Le~~~Gy~ve~~~~~~~~~~~~~al~~G~iDv~   55 (270)
T d4z7ea_          16 INMYKLVIEDETDLKVNVKPNMGKTSFVFNALKSGDIDIY   55 (270)
T ss_pred             HHHHHHHHHHhcCCeeEEEeCCCChHHHHHHHHcCCCCEE


No 107
>d1veka1 a.5.2.1 (A:8-78) Ubiquitin isopeptidase T {Thale cress (Arabidopsis thaliana) [TaxId: 3702]}
Probab=29.55  E-value=17  Score=23.28  Aligned_cols=46  Identities=13%  Similarity=0.146  Sum_probs=0.0

Q ss_pred             CHHHHHHHHHCCCCCCccCCCCCCCHHHHHHHcCCHHHHHHHHHcCCccCc
Q d1ot8a_           1 TAQVISDLLAQGAELNATMDKTGETSLHLAARFARADAAKRLLDAGADANS   51 (209)
Q Consensus         1 s~eiv~~Ll~~Ga~vn~~~d~~G~T~Lh~Aa~~g~~~~v~~Ll~~Gadvn~   51 (209)
                      +.++|+.|++.|...+...     -+|...--.+-..++.+|++|.-|++.
T Consensus        22 d~~~v~~L~~MGF~~~~a~-----~AL~~T~n~~ve~A~~Wll~H~dD~d~   67 (71)
T d1veka1          22 NEEIVAQLVSMGFSQLHCQ-----KAAINTSNAGVEEAMNWLLSHMDDPDI   67 (71)
T ss_pred             CHHHHHHHHHCCCCHHHHH-----HHHHHcCCCCHHHHHHHHHhcCCCCCC


No 108
>d2daga1 a.5.2.0 (A:8-68) automated matches {Human (Homo sapiens) [TaxId: 9606]}
Probab=26.20  E-value=22  Score=22.29  Aligned_cols=45  Identities=16%  Similarity=0.205  Sum_probs=0.0

Q ss_pred             HHHHHHHHHCCCCCCccCCCCCCCHHHHHHHcCCHHHHHHHHHcCCccCc
Q d1ot8a_           2 AQVISDLLAQGAELNATMDKTGETSLHLAARFARADAAKRLLDAGADANS   51 (209)
Q Consensus         2 ~eiv~~Ll~~Ga~vn~~~d~~G~T~Lh~Aa~~g~~~~v~~Ll~~Gadvn~   51 (209)
                      .++|+.|++.|..-+..     +-+|+..--.|-..++++|+++.-|++.
T Consensus         3 ~~~v~qL~~MGF~~~~a-----~~AL~~t~n~~ve~A~~Wl~~h~~d~d~   47 (61)
T d2daga1           3 ESVIIQLVEMGFPMDAC-----RKAVYYTGNSGAEAAMNWVMSHMDDPDF   47 (61)
T ss_pred             HHHHHHHHHCCCCHHHH-----HHHHHHhCCCCHHHHHHHHHhcCCCCCc


No 109
>d2fkna_ e.51.1.1 (A:) automated matches {Bacillus subtilis [TaxId: 1423]}
Probab=25.47  E-value=23  Score=31.92  Aligned_cols=137  Identities=15%  Similarity=0.034  Sum_probs=0.0

Q ss_pred             HHHHHHHcCCHHHHHHHHHcCCccCcCCCCCCCchhHhhHHhhhhhhhhhHhhcccccccccccCChhHHHHHHHHHhcc
Q d1ot8a_          26 SLHLAARFARADAAKRLLDAGADANSQDNTGRTPLHAAVAADAMGVFQILLRNRATNLNARMHDGTTPLILAARLAIEGM  105 (209)
Q Consensus        26 ~Lh~Aa~~g~~~~v~~Ll~~Gadvn~~d~~g~TpLh~A~~~~~~~iv~~Ll~~~~~d~~~~~~~g~TpL~~A~~~g~~~~  105 (209)
                      |+-++-..+-.++.+.|+++|.-|+.-.  .+||.|-... |..-.=--+  ..+..+-..|.+...-+-.++...+.+.
T Consensus       225 ~~SIgl~GNa~dv~~~l~~~~~~pDlvT--DQTsaHdpl~-GY~P~G~s~--eea~~Lr~~dP~~y~~~~~~S~~~hv~A  299 (544)
T d2fkna_         225 PLSIALLGNAAEVHHTLLNRGVKIDIVT--DQTSAHDPLI-GYVPEGYSL--DEADRLRQDTPELYVRLAKQSMKKHVEA  299 (544)
T ss_pred             CEEEEEeccHHHHHHHHHHcCCCccEEe--cCCCCCCCcc-cCCCCCCCH--HHHHHHHHHCHHHHHHHHHHHHHHHHHH


Q ss_pred             ccccccCcCccccccccchhHHHHHHHhcchhHHHHHhHHhcccccccccCCCchhhhcccccHH
Q d1ot8a_         106 VEDLITADADINAADNSGKTALHWAAAVNNTEAVNILLMHHANRDAQDDKDETPLFLAAREGSYE  170 (209)
Q Consensus       106 v~~Ll~~gadvn~~d~~g~T~Lh~Aa~~g~~~iv~~Ll~~ga~~n~~d~~g~TpLh~A~~~g~~~  170 (209)
                      +..|-++|+   ..-++|+.-...|-..|-.+..++=----+-+-..-..|.-|+.|.|-+|..+
T Consensus       300 m~~l~~~G~---~~fDYGN~~r~~a~~aG~~~af~~PgfV~~~irplF~~G~GPFRWvalSGdp~  361 (544)
T d2fkna_         300 MLAFQQKGS---IVFDYGNNIRQVAKDEGLENAFDFPGFVPAYIRPLFCEGKGPFRWAALSGDPA  361 (544)
T ss_pred             HHHHHHCCC---EEecCCchHHHHHHHhccccccCCCCchhhhhhcccccCCCCceEEEcCCCHH


No 110
>d2daka1 a.5.2.0 (A:8-57) automated matches {Human (Homo sapiens) [TaxId: 9606]}
Probab=25.47  E-value=23  Score=21.15  Aligned_cols=45  Identities=11%  Similarity=0.228  Sum_probs=0.0

Q ss_pred             CHHHHHHHHHCCCCCCccCCCCCCCHHHHHHHcCCHHHHHHHHHcCCccCc
Q d1ot8a_           1 TAQVISDLLAQGAELNATMDKTGETSLHLAARFARADAAKRLLDAGADANS   51 (209)
Q Consensus         1 s~eiv~~Ll~~Ga~vn~~~d~~G~T~Lh~Aa~~g~~~~v~~Ll~~Gadvn~   51 (209)
                      +.+.|+.|++-|..-+...     -+|. ++.++-...+++|+++.-+.+.
T Consensus         2 d~~~v~~L~~MGF~~~~a~-----~AL~-~~~n~~e~A~~wL~~h~~d~~~   46 (50)
T d2daka1           2 PEDCVTTIVSMGFSRDQAL-----KALR-ATNNSLERAVDWIFSHIDDLDA   46 (50)
T ss_pred             CHHHHHHHHHCCCCHHHHH-----HHHH-HcCCCHHHHHHHHHhCCcccch


No 111
>d3ppqa_ c.94.1.0 (A:) automated matches {Bacillus subtilis [TaxId: 535025]}
Probab=22.11  E-value=29  Score=27.21  Aligned_cols=37  Identities=16%  Similarity=0.111  Sum_probs=0.0

Q ss_pred             HHHHHHHHHC--CCCCCccCCCCCCCHHHHHHHcCCHHH
Q d1ot8a_           2 AQVISDLLAQ--GAELNATMDKTGETSLHLAARFARADA   38 (209)
Q Consensus         2 ~eiv~~Ll~~--Ga~vn~~~d~~G~T~Lh~Aa~~g~~~~   38 (209)
                      ++|++.+|++  |.+|..+..--+..+++.|...|..++
T Consensus        16 a~v~~~iLe~~~G~~ve~~~~~~~~~~~~~al~~G~iDv   54 (271)
T d3ppqa_          16 ANMIAQLIEHDTDLNTALVKNLGSNYVQHQAMLGGDIDI   54 (271)
T ss_pred             HHHHHHHHHhccCCceEEEecCCCHHHHHHHHHcCCCeE


No 112
>d1uwka_ e.51.1.1 (A:) Urocanate hydratase HutU {Pseudomonas putida [TaxId: 303]}
Probab=21.65  E-value=30  Score=31.21  Aligned_cols=137  Identities=12%  Similarity=0.032  Sum_probs=0.0

Q ss_pred             HHHHHHHcCCHHHHHHHHHcCCccCcCCCCCCCchhHhhHHhhhhhhhhhHhhcccccccccccCChhHHHHHHHHHhcc
Q d1ot8a_          26 SLHLAARFARADAAKRLLDAGADANSQDNTGRTPLHAAVAADAMGVFQILLRNRATNLNARMHDGTTPLILAARLAIEGM  105 (209)
Q Consensus        26 ~Lh~Aa~~g~~~~v~~Ll~~Gadvn~~d~~g~TpLh~A~~~~~~~iv~~Ll~~~~~d~~~~~~~g~TpL~~A~~~g~~~~  105 (209)
                      ||-++-..+-.|+.+.|+++|.-|+.-.  .+|+.|-... |..-.=--+  ..+...-..|.+..--+-.++...+.+.
T Consensus       232 ~lSIgl~GN~ad~~~~l~~~~~~pDlvT--DQTsaHdpl~-GY~P~g~s~--eea~~lr~~dP~~~~~~~~~S~~rhv~A  306 (554)
T d1uwka_         232 AISIALHGNAAEILPELVKRGVRPDMVT--DQTSAHDPLN-GYLPAGWTW--EQYRDRAQTEPAAVVKAAKQSMAVHVQA  306 (554)
T ss_pred             CeEEEecccHHHHHHHHHHcCCCCCEec--cCCCCCCCcc-CCCCCCCCH--HHHHHHHHHCHHHHHHHHHHHHHHHHHH


Q ss_pred             ccccccCcCccccccccchhHHHHHHHhcchhHHHHHhHHhcccccccccCCCchhhhcccccHH
Q d1ot8a_         106 VEDLITADADINAADNSGKTALHWAAAVNNTEAVNILLMHHANRDAQDDKDETPLFLAAREGSYE  170 (209)
Q Consensus       106 v~~Ll~~gadvn~~d~~g~T~Lh~Aa~~g~~~iv~~Ll~~ga~~n~~d~~g~TpLh~A~~~g~~~  170 (209)
                      +..|-++|+   ..=++|+.-+-.|-..|-.+..++=----+-+-..-..|.-|+-|.|-+|..+
T Consensus       307 m~~l~~~G~---~~fDYGN~~r~~A~~aG~~~aF~~PgfV~~~irplF~~G~GPFRWvalSGdp~  368 (554)
T d1uwka_         307 MLDFQKQGV---PTFDYGNNIRQMAKEEGVADAFDFPGFVPAYIRPLFCRGVGPFRWAALSGEAE  368 (554)
T ss_pred             HHHHHHCCC---eEccCChHHHHHHHHhccCccccCCccHHHhhHhhhccCCCCeeEEEeCCCHH


No 113
>d2cpwa1 a.5.2.1 (A:8-58) Cbl-interacting protein p70, STS1 {Human (Homo sapiens) [TaxId: 9606]}
Probab=20.34  E-value=33  Score=20.59  Aligned_cols=40  Identities=15%  Similarity=0.126  Sum_probs=0.0

Q ss_pred             CHHHHHHHHHCCCCCCccCCCCCCCHHHHHHHcCCHHHHHHHHHc
Q d1ot8a_           1 TAQVISDLLAQGAELNATMDKTGETSLHLAARFARADAAKRLLDA   45 (209)
Q Consensus         1 s~eiv~~Ll~~Ga~vn~~~d~~G~T~Lh~Aa~~g~~~~v~~Ll~~   45 (209)
                      +.+.|+.|++.|.+.+...     -+|...--.+-..++++|++|
T Consensus        12 d~~~v~~L~~MGF~~~~a~-----~AL~~t~n~~ve~A~~WLl~H   51 (51)
T d2cpwa1          12 HGSALDVLLSMGFPRARAQ-----KALASTGGRSVQTACDWLFSH   51 (51)
T ss_pred             CHHHHHHHHHCCCCHHHHH-----HHHHHcCCCCHHHHHHHHHcC


Done!
